# Supplementary material for: Association of DNA methylation with hypertension and blood pressure: a 7-year longitudinal study from KORA F4/FF4
Source: BMC Med. 2026 Feb 4;24:125. doi: 10.1186/s12916-026-04672-8 (PMC12930669; doi:10.1186/s12916-026-04672-8)
Supplement: Supplementary file 2 — Additional file 2: Table S1. Non-Significant CpG sites associated with HTN. Table S2. Significant CpG sites associated with SBP. Table S3. Significant CpG sites associated with DBP. Table S4. Non-Significant CpG sites associated with HTN from extended model. Table S5. Significant CpG sites associated with SBP from extended model. Table S6. Significant CpG sites associated with DBP from extended model. Table S7. Non-Significant CpG sites associated with HTN from repeated methylation measurements. Table S8. Non-Significant CpG sites associated with SBP from repeated methylation measurements. Table S9. Non-Significant CpG sites associated with DBP from repeated methylation measurements. Table S10. Significant CpG sites associated with interaction between HTN and follow-up time. Table S11. Significant CpG sites associated with interaction between SBP and follow-up time. Table S12. Significant CpG sites associated with interaction between DBP and follow-up time. Table S13. Non-Significant CpG sites associated with reversed HTN. Table S14. Significant CpG sites associated with persistent HTN. Table S15. Non-Significant CpG sites associated with progressed HTN. Table S16. Associated CpG-transcripts pairs. [file 12916_2026_4672_MOESM2_ESM.xlsx]

## Sheet: Table of Content
Table of Content
	Table S1: Non-Significant CpG sites associated with HTN.
	Table S2: Significant CpG sites associated with SBP.
	Table S3: Significant CpG sites associated with DBP.
	Table S4: Non-Significant CpG sites associated with HTN from extended model.
	Table S5: Significant CpG sites associated with SBP from extended model.
	Table S6: Significant CpG sites associated with DBP from extended model.
	Table S7: Non-Significant CpG sites associated with HTN from repeated methylation measurements.
	Table S8: Non-Significant CpG sites associated with SBP from repeated methylation measurements.
	Table S9: Non-Significant CpG sites associated with DBP from repeated methylation measurements.
	Table S10: Significant CpG sites associated with interaction between HTN and follow-up time.
	Table S11: Significant CpG sites associated with interaction between SBP and follow-up time.
	Table S12: Significant CpG sites associated with interaction between DBP and follow-up time.
	Table S13: Non-Significant CpG sites associated with reversed HTN.
	Table S14: Significant CpG sites associated with persistent HTN.
	Table S15: Non-Significant CpG sites associated with progressed HTN.
	Table S16: Associated CpG-transcripts pairs.

## Sheet: Table S1
Table S1: Non-Significant CpG sites associated with HTN.
probeID	BETA	SE	P_VAL	adj_p	N_samp	mean	SD	CHR	MAPINFO	UCSC_RefGene_Name	Relation_to_UCSC_CpG_Island	UCSC_RefGene_Group
cg14289929	0.00743448	0.00155059	1.71018e-06	0.264874	3486	0.891979	0.0410774	14	39579505		N_Shelf
cg04234680	0.00350275	0.000733984	1.90877e-06	0.264874	3505	0.0438737	0.0203971	14	51562550	TRIM9
cg22235727	-0.0052561	0.00111648	2.61443e-06	0.264874	3505	0.191234	0.0636309	16	89043281	CBFA2T3
cg06500161	0.00502539	0.00109588	4.68589e-06	0.264874	3505	0.634091	0.0594903	21	43656587	ABCG1
cg08617916	-0.00272561	0.00059528	4.87171e-06	0.264874	3505	0.0680001	0.023158	1	206730453	RASSF5
cg23606775	0.00564817	0.00125174	6.63939e-06	0.264874	3505	0.577926	0.0557565	1	9790616	CLSTN1
cg13550877	0.0033017	0.000740179	8.42824e-06	0.264874	3504	0.914705	0.0312949	14	77889982	C14orf148
cg12694820	-0.00547491	0.00123547	9.70969e-06	0.264874	3505	0.137923	0.0659001	6	41041189	NFYA
cg14555127	-0.00615231	0.00139167	1.01327e-05	0.264874	3505	0.118768	0.0648538	7	35841578	2007-09-01
cg27265307	0.00211675	0.000481334	1.13373e-05	0.264874	3505	0.931788	0.0225002	11	67220318	GPR152		TSS200
cg03095773	0.00482932	0.00110073	1.1824e-05	0.264874	3505	0.797561	0.0458568	2	102051598	RFX8		Body
cg22609618	0.0077893	0.0017759	1.19404e-05	0.264874	3478	0.868069	0.0485214	1	100944010	CDC14A
cg09748770	-0.00315207	0.000719882	1.23917e-05	0.264874	3505	0.0602405	0.0259002	7	21467405	SP4	Island	TSS1500
cg01452873	-0.00289315	0.000663771	1.35411e-05	0.264874	3505	0.0900357	0.0264788	2	180725691	ZNF385B
cg10887757	-0.00368576	0.000846685	1.38851e-05	0.264874	3505	0.0966289	0.0318182	17	2305255	MNT	Island	TSS1500
cg25276752	-0.00262052	0.000603304	1.45161e-05	0.264874	3505	0.0553297	0.0161405	19	17961566		S_Shelf
cg13892902	-0.00586644	0.00135063	1.45243e-05	0.264874	3505	0.114087	0.0441446	15	43478040	CCNDBP1
cg19455335	-0.00264016	0.000608961	1.50424e-05	0.264874	3505	0.0760643	0.0171925	8	22457658	C8orf58	Island	Body
cg24876683	-0.00196568	0.000453851	1.53418e-05	0.264874	3505	0.0695704	0.0202548	5	172386517	RPL26L1
cg16548254	0.00406224	0.000940203	1.60546e-05	0.264874	3505	0.75148	0.0524637	2	27601342	ZNF513	Island	Body
cg08843513	-0.00321519	0.000744546	1.61934e-05	0.264874	3505	0.847953	0.0391664	3	14164955	TMEM43
cg19147534	0.00868067	0.00202199	1.8177e-05	0.264874	3445	0.244336	0.0620524	10	91377755	PANK1
cg01835766	0.000963463	0.000224506	1.82306e-05	0.264874	3505	0.00553259	0.00699048	20	55043526	C20orf43	Island	TSS200
cg01687402	0.00254728	0.000594126		0.264874	3505	0.88016	0.0407924	17	48620661	EPN3	S_Shore	3'UTR
cg02891664	-0.00449616	0.00104901	1.87944e-05	0.264874	3505	0.0654816	0.0348045	4	1004678	FGFRL1
cg02331272	-0.00849508	0.001984	1.90696e-05	0.264874	3505	0.700601	0.0724861	11	66964208	KDM2A
cg05051464	-0.00358302	0.000838486	1.98521e-05	0.264874	3505	0.163773	0.04033	1	19811322	CAPZB	N_Shore	Body
cg02405517	0.0108622	0.00254204	2.01693e-05	0.264874	3505	0.398331	0.109784	19	7984832	SNAPC2
cg18926786	-0.00317608	0.000744503	2.05354e-05	0.264874	3505	0.114428	0.0290901	6	150244388	RAET1G	S_Shore	TSS200
cg05285902	-0.00243262	0.000571872	2.1665e-05	0.27013	3505	0.054031	0.0148545	7	21582834	DNAH11
cg04589156	-0.002184	0.000518609	2.61765e-05	0.300036	3505	0.0491819	0.0139276	19	507132	C19orf20	Island	TSS1500
cg04188862	0.00812682	0.00193081	2.63075e-05	0.300036	3505	0.344116	0.058658	15	88801474		S_Shore
cg06437396	0.00688672	0.00163592	2.64699e-05	0.300036	3505	0.123115	0.0540825	6	108437013		N_Shore
cg04477917	-0.00377581	0.000901251	2.86986e-05	0.31573	3505	0.116916	0.0364903	16	71660055	MARVELD3
cg21311644	0.00233646	0.000561665	3.27728e-05	0.323057	3505	0.897949	0.030356	2	106812051	UXS1	S_Shore	TSS1500
cg02996684	-0.00752544	0.00180975	3.28378e-05	0.323057	3505	0.122768	0.0782689	17	73257924	GGA3
cg18787246	-0.00283378	0.000684264	3.55018e-05	0.323057	3505	0.0691561	0.0269617	19	12721599	ZNF490
cg22690046	-0.00175899	0.000425447	3.64173e-05	0.323057	3505	0.0089518	0.0112451	1	36863663	LSM10	S_Shore	TSS200
cg19961649	0.00427902	0.00103591	3.7203e-05	0.323057	3505	0.893335	0.0321264	2	76337965
cg18432924	-0.00389869	0.000945194	3.8192e-05	0.323057	3505	0.104592	0.0425645	14	50359459	ARF6	Island	TSS1500
cg00154554	0.00636392	0.00154322	3.82573e-05	0.323057	3503	0.853495	0.0467418	1	8729713	RERE
cg10638734	0.00715711	0.0017361	3.85463e-05	0.323057	3505	0.331361	0.0664692	16	19897155	GPRC5B	Island	TSS1500
cg26923072	0.00218477	0.000529972	3.87527e-05	0.323057	3505	0.927026	0.0237774	8	6671783	XKR5		Body
cg20813827	-0.00470698	0.0011428	3.89724e-05	0.323057	3505	0.746063	0.0465033	6	170397195
cg24350884	-0.000849158	0.000206225	3.93714e-05	0.323057	3505	0.00926215	0.00700395	17	33570047	SLFN5	Island	TSS200
cg22126965	0.0180024	0.00438713	4.17748e-05	0.323057	3457	0.583753	0.145697	7	1015501	COX19	S_Shore	TSS1500
cg22587703	-0.00405184	0.000987859	4.19608e-05	0.323057	3505	0.0756452	0.0266786	15	40337505
cg09244100	-0.00466293	0.0011385	4.30566e-05	0.323057	3505	0.780668	0.0448651	2	219697159	PRKAG3		TSS1500
cg06918562	-0.00209094	0.000510457	4.31613e-05	0.323057	3505	0.0243064	0.0133851	20	35808116	C20orf132
cg25793736	0.00307139	0.000750664	4.40056e-05	0.323057	3505	0.877203	0.037112	4	4629206
cg25741319	-0.00379147	0.000926931	4.40469e-05	0.323057	3504	0.054069	0.0260215	2	109402933	CCDC138	Island	TSS1500
cg26555023	-0.00285521	0.000699068	4.54026e-05	0.324442	3505	0.102015	0.0403003	4	7070401	GRPEL1	Island	TSS1500
cg13162581	0.000538357	0.00013206	4.67149e-05	0.324442	3505	0.988547	0.00348326	17	73805962	UNK		Body
cg23173402	0.0103182	0.00253108	4.72273e-05	0.324442	3505	0.755594	0.0977479	1	227635558
cg27224392	-0.00225945	0.000554914	4.77052e-05	0.324442	3505	0.0730771	0.0173351	10	104474430	SFXN2
cg21477033	-0.00246766	0.000606719	4.8856e-05	0.326336	3505	0.0902343	0.0264987	5	111496357	NCRNA00219
cg24278138	-0.00253737	0.000625693	5.13733e-05	0.327022	3505	0.0922796	0.0191145	8	10873155	XKR6	N_Shore	Body
cg01815833	-0.00241777	0.000596433	5.1512e-05	0.327022	3505	0.0728919	0.0232354	1	231474257	C1orf124
cg04459753	-0.00288813	0.000713279	5.27409e-05	0.327022	3505	0.0957233	0.0200294	16	28858035	TUFM	Island	TSS1500
cg23905419	-0.00249412	0.000616057	5.28516e-05	0.327022	3505	0.0895337	0.0233704	8	57906609	IMPAD1	S_Shore	TSS200
cg26011199	-0.00133217	0.000329294	5.33322e-05	0.327022	3505	0.01429	0.00868681	1	25665163	TMEM50A	Island	5'UTR
cg15612424	-0.00428358	0.00106062	5.51353e-05	0.327022	3505	0.0949192	0.0418579	11	61735480	FTH1	Island	TSS1500
cg09021712	-0.00373714	0.000925634	5.53269e-05	0.327022	3505	0.919632	0.0260316	1	1133215	TTLL10	Island	Body
cg22880557	0.00226898	0.000563167	5.74626e-05	0.327022	3505	0.892267	0.0294716	11	1109004		S_Shore
cg21476593	-0.00259551	0.000644655	5.78926e-05	0.327022	3505	0.0449257	0.0177273	16	2265427	PGP	Island	TSS1500
cg10087092	-0.00386891	0.000964292	6.16586e-05	0.327022	3504	0.100621	0.0317295	20	62711744	RGS19
cg00502932	-0.00382534	0.000957015	6.56908e-05	0.327022	3505	0.0966776	0.0380726	1	2160666	SKI	Island	1stExon
cg06960164	-0.00309345	0.000774075	6.58816e-05	0.327022	3505	0.11824	0.0214144	6	42072147	C6orf132	Island	Body
cg16825211	0.00123728	0.00030992	6.71011e-05	0.327022	3505	0.975631	0.00899055	12	57578667	LRP1	N_Shore	Body
cg07769121	0.000813831	0.000203867	6.71191e-05	0.327022	3505	0.00745266	0.00767441	16	86543519	FOXF1	Island	TSS1500
cg00210473	-0.00390315	0.000978334	6.77235e-05	0.327022	3505	0.102755	0.0377396	6	41341942		Island
cg22799656	-0.00449393	0.00112648	6.77832e-05	0.327022	3505	0.110919	0.0421529	7	142494564		Island
cg01264297	-0.0020335	0.000509921	6.80339e-05	0.327022	3505	0.0479333	0.0136602	14	50234605	KLHDC2	Island	TSS200
cg19650253	0.00593733	0.00149161	7.03721e-05	0.327022	3503	0.840238	0.0457014	14	52736420	PTGDR	S_Shore	Body
cg23346134	-0.00192872	0.000484515	7.03971e-05	0.327022	3505	0.0655559	0.0216211	3	49453900	TCTA	S_Shelf	3'UTR
cg05796331	-0.00174412	0.000438598	7.1559e-05	0.327022	3505	0.949976	0.0130111	10	133768294	PPP2R2D
cg19052064	0.00411576	0.00103548	7.18837e-05	0.327022	3505	0.138385	0.0307292	17	48278952	COL1A1
cg00305629	0.00284105	0.000715143	7.26565e-05	0.327022	3505	0.820784	0.0482987	9	117265998	DFNB31
cg06496222	-0.0036363	0.000915812	7.32753e-05	0.327022	3505	0.203145	0.0441942	16	57181668	CPNE2		3'UTR
cg24938761	-0.00357323	0.000900661	7.43677e-05	0.327022	3505	0.379944	0.0779798	19	2091406	MOBKL2A	N_Shelf	5'UTR
cg20841596	-0.000907187	0.000228895	7.5622e-05	0.327022	3505	0.00507089	0.00585447	1	226736405	C1orf95	Island	TSS200
cg26957370	-0.00248436	0.000627417	7.68812e-05	0.327022	3505	0.074288	0.0275978	1	161087723	PFDN2
cg24534743	-0.00264522	0.000668087	7.69838e-05	0.327022	3505	0.431945	0.0468718	1	27884345	AHDC1		5'UTR
cg09973852	0.00305331	0.000771557	7.74418e-05	0.327022	3505	0.0181537	0.0193356	16	30456960	SEPHS2	Island	1stExon
cg05837235	0.000710163	0.000179454	7.76723e-05	0.327022	3505	0.985362	0.00498139	17	77043815	C1QTNF1
cg14836636	-0.00155126	0.000392066	7.77868e-05	0.327022	3505	0.0217497	0.00999404	12	120106292	PRKAB1	S_Shore	Body
cg16987638	0.00750574	0.00189914	7.92958e-05	0.327022	3505	0.28254	0.066934	6	1601509		N_Shore
cg24852892	0.00324954	0.000822812	7.99823e-05	0.327022	3505	0.927877	0.025212	1	1220092	SCNN1D
cg08889748	-0.00200991	0.000509681	8.22366e-05	0.327022	3505	0.0163797	0.0133202	3	179040900	ZNF639	Island	TSS1500
cg24910675	-0.00363669	0.000923462	8.38832e-05	0.327022	3505	0.101439	0.0359021	9	130616917	ENG
cg02866700	-0.00204416	0.000519249	8.43342e-05	0.327022	3505	0.959721	0.0138493	13	111333333	CARS2	S_Shore	Body
cg04936970	-0.00258042	0.000655512	8.46606e-05	0.327022	3505	0.035776	0.0258641	1	40974132	DEM1	Island	TSS1500
cg25519926	0.00364444	0.000927259	8.66499e-05	0.327022	3505	0.635219	0.0277424	7	130132360	MEST
cg06901392	-0.00377831	0.000961529	8.71563e-05	0.327022	3505	0.112115	0.043803	13	31736105	HSPH1
cg21728825	-0.00235736	0.000599946	8.72187e-05	0.327022	3505	0.0653448	0.0164829	2	128568322	WDR33
cg24322638	-0.00133603	0.000340106	8.75529e-05	0.327022	3505	0.030137	0.0118497	6	30524987	PRR3
cg02466588	-0.00194132	0.000494552	8.83702e-05	0.327022	3505	0.056701	0.014765	17	47563766
cg06569176	-0.00481151	0.00122611	8.8699e-05	0.327022	3505	0.0995621	0.0625791	6	143857744		Island
cg21520299	0.0033006	0.000841224	8.92002e-05	0.327022	3505	0.893737	0.0370038	5	176316680	HK3	S_Shelf	Body
cg22465238	-0.00154935	0.000394942	8.94347e-05	0.327022	3505	0.043304	0.0105282	3	183966982	ALG3

## Sheet: Table S2
Table S2: Significant CpG sites associated with SBP.
probeID	BETA	SE	P_VAL	adj_p	N_samp	mean	SD	CHR	MAPINFO	UCSC_RefGene_Name	Relation_to_UCSC_CpG_Island	UCSC_RefGene_Group
cg08625564	0.000142267	2.59018e-05	4.24847e-08	0.0158916	3505	0.738764	0.0383742	17	1553453	RILP	S_Shore	TSS200
cg00582671	0.000139264	2.79532e-05	6.59974e-07	0.0870904	3505	0.741162	0.0390598	1	872235	SAMD11	S_Shore	Body
cg27516100	0.000128547	2.58594e-05	6.98485e-07	0.0870904	3505	0.50543	0.0626639	6	30624520	DHX16
cg07298547	0.000170518	3.49426e-05	1.11346e-06	0.100549	3505	0.703031	0.0541901	16	85585356		N_Shore
cg08015382	0.000140405	2.90997e-05	1.46049e-06	0.100549	3505	0.752977	0.0430131	6	12365899
cg12006284	0.000240346	5.00246e-05	1.64001e-06	0.100549	3505	0.440281	0.0846532	11	32449638	WT1
cg15106082	0.000136333	2.85581e-05	1.88167e-06	0.100549	3505	0.654698	0.0445409	2	240146162	HDAC4		Body
cg18551531	0.000108007	2.31596e-05	3.22828e-06	0.145184	3505	0.684915	0.0315221	19	2323913	LSM7	Island	Body
cg07243548	0.000177838	3.84806e-05	3.95439e-06	0.145184	3505	0.77621	0.0528214	1	108231160	VAV3
cg01242348	0.000113439	2.45591e-05	3.99759e-06	0.145184	3505	0.681851	0.0301894	14	23586886	CEBPE		Body
cg20193802	0.000149662	3.24972e-05	4.26951e-06	0.145184	3505	0.819211	0.0429224	22	19709696	2005-09-01
cg27246571	0.000190967	4.16873e-05	4.81622e-06	0.150127	3505	0.765492	0.0545053	12	96389588	HAL	Island	Body
cg22623033	0.000113454	2.5201e-05	6.95492e-06	0.189799	3505	0.625972	0.0376788	19	3653592	PIP5K1C	Island	Body
cg18666748	7.58881e-05	1.68719e-05	7.10376e-06	0.189799	3505	0.874283	0.0379128	19	733352	PALM
cg02136725	-3.1641e-05	7.13634e-06	9.57493e-06	0.231523	3505	0.00865998	0.00805069	14	58765609	FLJ31306
cg04988729	6.14335e-05	1.39073e-05	1.03134e-05	0.231523	3505	0.922808	0.0164554	11	606583	PHRF1		Body
cg08259462	0.000111342	2.52874e-05	1.09959e-05	0.231523	3505	0.778594	0.0303969	19	18358989	PDE4C
cg03037684	0.000124772	2.83563e-05	1.11412e-05	0.231523	3505	0.669609	0.0312958	6	152421333	ESR1
cg02928278	6.59066e-05	1.51337e-05	1.37142e-05	0.258298	3505	0.865019	0.0251622	6	29574918	GABBR1
cg12939085	0.000104804	2.40757e-05	1.38107e-05	0.258298	3505	0.580212	0.0341432	11	67166104	PPP1CA
cg22846506	-3.80979e-05	8.82967e-06	1.64215e-05	0.259652	3505	0.0314863	0.00895921	19	3036284	TLE2	Island	Body
cg24500799	8.26074e-05	1.9158e-05	1.66665e-05	0.259652	3505	0.807909	0.0219024	1	228676532	RNF187	S_Shore	Body
cg23540819	0.000119496	2.77654e-05	1.72551e-05	0.259652	3505	0.657694	0.0475581	8	17940228	ASAH1
cg01953819	-4.58791e-05	1.06896e-05	1.82013e-05	0.259652	3505	0.974149	0.0137422	2	61200229	PUS10		Body
cg06852240	0.000136527	3.18204e-05	1.83083e-05	0.259652	3505	0.752684	0.0439581	16	85520182		S_Shore
cg09911485	-2.60187e-05	6.07339e-06	1.88483e-05	0.259652	3505	0.985091	0.00644749	14	100615601	DEGS2	Island	Body
cg15487646	8.28979e-05	1.93593e-05	1.9029e-05	0.259652	3505	0.755134	0.0263894	1	181077141		S_Shelf
cg04234680	8.24185e-05	1.92939e-05	1.99543e-05	0.259652	3505	0.0438737	0.0203971	14	51562550	TRIM9
cg19693031	-0.000203346	4.76389e-05	2.02168e-05	0.259652	3505	0.753181	0.0684561	1	145441552	TXNIP		3'UTR
cg00107046	9.94595e-05	2.33373e-05	2.08247e-05	0.259652	3505	0.566492	0.0325284	1	16465562	EPHA2	S_Shore	Body
cg12565057	0.000158723	3.75968e-05	2.49028e-05	0.284047	3503	0.839462	0.0422654	7	100482617	SRRT
cg01872947	0.000135853	3.22282e-05	2.55782e-05	0.284047	3505	0.678878	0.0350042	16	67580610	FAM65A		3'UTR
cg13229850	-7.40399e-05	1.75834e-05	2.60974e-05	0.284047	3505	0.0403706	0.0179672	18	33530052		Island
cg23798942	0.000117157	2.78352e-05	2.63211e-05	0.284047	3505	0.717204	0.0343643	6	31854251	EHMT2
cg02803139	9.54356e-05	2.26872e-05	2.65781e-05	0.284047	3505	0.0496492	0.029358	10	106113391	CCDC147		TSS200
cg02970919	0.000156244	3.73348e-05	2.92367e-05	0.301707	3505	0.832968	0.0571981	4	186300945	LRP2BP		TSS1500
cg04842352	0.000105235	2.52201e-05	3.09038e-05	0.301707	3502	0.164378	0.0261248	16	49907368		N_Shelf
cg10224476	0.000124593	2.99123e-05	3.18511e-05	0.301707	3505	0.774822	0.0371586	16	1139166	C1QTNF8	N_Shore	3'UTR
cg00906762	-3.93561e-05	9.45769e-06	3.24112e-05	0.301707	3505	0.965189	0.0113734	3	148805118	HLTF
cg26767083	9.8264e-05	2.36649e-05	3.3713e-05	0.301707	3505	0.618426	0.0427413	11	2445047	TRPM5	S_Shelf	TSS1500
cg25595834	0.000132991	3.20761e-05	3.46252e-05	0.301707	3505	0.7364	0.0587353	15	59156878		N_Shore
cg16708623	0.000191635	4.62293e-05	3.47416e-05	0.301707	3505	0.849484	0.0562583	4	154125208	TRIM2
cg00622170	0.000131382	3.17105e-05	3.50686e-05	0.301707	3505	0.849348	0.033783	4	2944594	C4orf10
cg13788625	5.08893e-05	1.23216e-05	3.71712e-05	0.301707	3505	0.93692	0.0169822	9	140340778		N_Shelf
cg23343073	0.000113512	2.75564e-05	3.89411e-05	0.301707	3505	0.780689	0.0414454	11	65360449	KCNK7
cg01906801	9.39199e-05	2.28208e-05	3.9548e-05	0.301707	3505	0.731766	0.045671	17	38191472	MED24
cg08085357	-0.000121307	2.94858e-05	3.97689e-05	0.301707	3505	0.20702	0.0462637	3	181444368	SOX2OT	N_Shore	Body
cg04348643	0.000240405	5.85546e-05	4.13288e-05	0.301707	3505	0.676139	0.119954	3	153572883
cg11586930	5.55785e-05	1.35421e-05	4.16027e-05	0.301707	3505	0.938038	0.0207257	1	59314514
cg01197302	9.83708e-05	2.4005e-05	4.26403e-05	0.301707	3505	0.870995	0.0313409	7	4859667	RADIL	S_Shelf	Body
cg24306982	-9.2119e-05	2.24866e-05	4.28941e-05	0.301707	3505	0.118849	0.0338615	1	119549312		Island
cg21080452	5.57009e-05	1.35993e-05	4.30781e-05	0.301707	3505	0.86753	0.0275575	6	29589960	GABBR1
cg22904296	8.8066e-05	2.15067e-05	4.32517e-05	0.301707	3505	0.610932	0.0311679	14	23587687	CEBPE		Body
cg18819791	0.000164778	4.026e-05	4.36216e-05	0.301707	3505	0.640733	0.0877615	14	59799583	DAAM1		Body
cg06943853	5.94608e-05	1.45424e-05	4.43622e-05	0.301707	3505	0.903499	0.0178766	22	36974458	CACNG2		Body
cg02493544	-0.00014976	3.66898e-05	4.57295e-05	0.303725	3504	0.681514	0.0642005	11	125361336	FEZ1
cg20205477	0.000176861	4.33912e-05	4.68657e-05	0.303725	3505	0.548128	0.0649419	10	74113178	DNAJB12
cg07224310	8.26983e-05	2.0295e-05	4.7095e-05	0.303725	3505	0.830759	0.0385098	22	50862956	SAPS2	Island	Body
cg11971423	0.000135459	3.34143e-05	5.14963e-05	0.318279	3505	0.71593	0.0607868	17	46653711	HOXB4	N_Shore	3'UTR
cg20493718	0.000135303	3.33785e-05	5.15425e-05	0.318279	3505	0.871264	0.0377792	17	80202979	CSNK1D
cg20208394	5.37294e-05	1.32596e-05	5.19602e-05	0.318279	3505	0.926991	0.0179606	4	7052425	TADA2B	Island	Body
cg20665007	8.32553e-05	2.05674e-05	5.28515e-05	0.318279	3505	0.75467	0.0332175	19	10793130	ILF3
cg10191005	8.81125e-05	2.17856e-05	5.36061e-05	0.318279	3505	0.676205	0.0563182	14	102022947	DIO3OS	N_Shelf	TSS1500
cg00632560	0.00015705	3.91496e-05	6.16876e-05	0.337905	3505	0.831785	0.0444825	20	62675267		S_Shore
cg23296116	9.95667e-05	2.48259e-05	6.18465e-05	0.337905	3505	0.769295	0.0417831	17	78940463		S_Shore
cg13446863	9.97092e-05	2.48636e-05	6.19882e-05	0.337905	3505	0.738268	0.044158	9	139259726	CARD9
cg13639901	0.000149701	3.73657e-05	6.29595e-05	0.337905	3505	0.164508	0.0475416	7	155556590	RBM33		Body
cg14561282	-0.000131587	3.28475e-05	6.30562e-05	0.337905	3505	0.806315	0.0574762	4	175839468	ADAM29
cg22529396	8.73172e-05	2.17993e-05	6.31887e-05	0.337905	3505	0.607858	0.05535	2	128293186	MYO7B		TSS200
cg22121941	9.57076e-05	2.39239e-05	6.45979e-05	0.337905	3505	0.782292	0.0561364	22	46508604	MIRLET7A3
cg06783533	8.33638e-05	2.0847e-05	6.49799e-05	0.337905	3505	0.867286	0.0280714	16	56388908	GNAO1		Body
cg05858304	5.99029e-05	1.49987e-05	6.63475e-05	0.337905	3505	0.904985	0.024125	15	31294401	TRPM1		Body
cg24298409	0.000105836	2.6507e-05	6.66721e-05	0.337905	3505	0.704263	0.0523674	3	50379246	RASSF1
cg01225850	9.48537e-05	2.37592e-05	6.68486e-05	0.337905	3505	0.789652	0.0389802	6	30522985	GNL1
cg14827056	0.00011484	2.89209e-05	7.30715e-05	0.353573	3505	0.763288	0.0320592	8	141550539	EIF2C2
cg26835568	-7.34557e-05	1.85009e-05	7.33991e-05	0.353573	3505	0.926685	0.024663	6	163613701	PACRG
cg18637901	8.90704e-05	2.24513e-05	7.41901e-05	0.353573	3505	0.637105	0.0421182	4	3247372		N_Shelf
cg24750674	7.68874e-05	1.93802e-05	7.42346e-05	0.353573	3505	0.877107	0.0293655	17	79097243	AATK	S_Shore	Body
cg04407762	-0.000167283	4.21831e-05	7.46745e-05	0.353573	3504	0.142988	0.0457395	4	113442791		N_Shore
cg15079934	-0.000115722	2.92223e-05	7.64461e-05	0.356607	3505	0.830838	0.0457977	11	1892307	LSP1
cg00848728	-9.34964e-05	2.3623e-05	7.72219e-05	0.356607	3505	0.0952135	0.0360705	1	58716018	DAB1
cg13466180	0.000207498	5.25007e-05	7.89613e-05	0.360193	3505	0.616312	0.0714115	19	13054470	CALR	N_Shore	Body
cg08759899	-6.57762e-05	1.66606e-05	8.04368e-05	0.362409	3505	0.932803	0.0206678	5	101831271	SLCO6A1	N_Shelf	Body
cg08447387	0.00011891	3.01521e-05	8.18788e-05	0.362409	3505	0.650262	0.0381026	8	131369596	ASAP1	N_Shore	Body
cg14397775	4.36337e-05	1.10671e-05	8.23539e-05	0.362409	3505	0.0167448	0.0109702	11	65729156	SART1		TSS200
cg08317252	9.71855e-05	2.46955e-05	8.47139e-05	0.36846	3505	0.604255	0.0467795	19	1223163	STK11	N_Shelf	Body
cg20923444	-1.63443e-05	4.16272e-06	8.80672e-05	0.378642	3505	0.985768	0.00497395	14	105247170	AKT1
cg01787559	7.76195e-05	1.98156e-05	9.13529e-05	0.385897	3505	0.62368	0.0311578	4	3450770	HGFAC	S_Shore	Body
cg17805199	8.50742e-05	2.17246e-05	9.18178e-05	0.385897	3505	0.709019	0.0471642	1	9310257	H6PD		Body
cg14265650	3.28265e-05	8.39068e-06	9.33717e-05	0.388067	3505	0.014048	0.0109898	8	102217569	ZNF706
cg23890469	9.99954e-05	2.56018e-05	9.56963e-05	0.393358	3505	0.574285	0.0541888	10	88715317	MMRN2		Body
cg10028434	8.48839e-05	2.17614e-05	9.78212e-05	0.397722	3505	0.76725	0.0309293	14	104160076	KLC1
cg00759699	-0.000141518	3.63317e-05	0.000100032	0.402337	3505	0.177477	0.0460559	19	12991918	DNASE2	Island	Body
cg07530200	-0.000182173	4.68092e-05	0.000101469	0.403775	3500	0.742128	0.0586596	13	50586434	TRIM13
cg22538780	-0.000157046	4.04097e-05	0.000103666	0.408177	3505	0.216283	0.0582665	8	77585448	LOC100192378		Body
cg01693350	0.000231729	5.96462e-05	0.000104862	0.40848	3505	0.523759	0.0768837	11	32452187	WT1
cg25921544	9.19378e-05	2.36882e-05	0.000105927	0.40848	3505	0.822492	0.0570761	2	240040290	HDAC4		Body
cg04456238	0.000152408	3.92913e-05	0.000107104	0.408803	3505	0.494484	0.0655919	11	32450104	WT1
cg04007936	-5.67507e-05	1.46659e-05	0.000111243	0.415576	3505	0.923322	0.0211966	16	8954017	CARHSP1
cg20566475	9.07482e-05	2.34675e-05	0.000112281	0.415576	3505	0.777662	0.0263949	10	126278272	LHPP

## Sheet: Table S3
Table S3: Significant CpG sites associated with DBP.
probeID	BETA	SE	P_VAL	adj_p	N_samp	mean	SD	CHR	MAPINFO	UCSC_RefGene_Name	Relation_to_UCSC_CpG_Island	UCSC_RefGene_Group
cg15298791	0.000148382	2.83486e-05	1.76738e-07	0.0420037	3505	0.941106	0.0223593	10	29827523	SVIL
cg13639901	0.000346567	6.71048e-05	2.54755e-07	0.0420037	3505	0.164508	0.0475416	7	155556590	RBM33		Body
cg01259126	0.000205825	4.0498e-05	3.92632e-07	0.0420037	3505	0.686213	0.0357487	22	29705157	GAS2L1
cg14559176	0.000198359	3.92237e-05	4.49173e-07	0.0420037	3505	0.690906	0.0763272	9	138872899		N_Shore
cg07243548	0.000329502	6.91238e-05	1.95216e-06	0.146043	3505	0.77621	0.0528214	1	108231160	VAV3
cg23450972	0.00015736	3.33688e-05	2.50622e-06	0.156243	3505	0.827158	0.0294715	17	18076288	MYO15A		Body
cg05399703	0.000231393	5.02475e-05	4.27444e-06	0.225618	3505	0.802294	0.0516444	15	78527275	ACSBG1		TSS1500
cg23300529	0.000267975	5.87676e-05	5.29358e-06	0.225618	3505	0.784752	0.0444928	8	21989012	HR
cg10191005	0.000177895	3.9127e-05	5.64553e-06	0.225618	3505	0.676205	0.0563182	14	102022947	DIO3OS	N_Shelf	TSS1500
cg00582671	0.000228187	5.03465e-05	6.0317e-06	0.225618	3505	0.741162	0.0390598	1	872235	SAMD11	S_Shore	Body
cg03726804	0.000151842	3.38373e-05	7.46737e-06	0.253927	3505	0.936981	0.0219932	4	113333550	ALPK1
cg11631547	0.000194197	4.35777e-05	8.6113e-06	0.254831	3505	0.883642	0.0408296	11	113669901	USP28		3'UTR
cg15289427	-0.000225192	5.06006e-05	8.8565e-06	0.254831	3505	0.0683648	0.0312472	6	24911001	FAM65B	Island	5'UTR
cg08937612	0.000125005	2.84161e-05	1.12318e-05	0.27196	3505	0.922646	0.0282514	1	159833713	VSIG8		TSS1500
cg00230924	0.000162267	3.7127e-05	1.27572e-05	0.27196	3505	0.795668	0.0422333	12	52542742		N_Shelf
cg02848039	-0.000113117	2.59016e-05	1.30032e-05	0.27196	3505	0.0757722	0.0251066	15	64386027	FAM96A
cg04981315	0.000130992	3.00199e-05	1.32123e-05	0.27196	3505	0.842656	0.0232886	1	110768719	KCNC4
cg08695558	0.000137627	3.16063e-05	1.37482e-05	0.27196	3505	0.854961	0.0399944	22	46507614	MIRLET7A3
cg13290149	0.000227093	5.23143e-05	1.45908e-05	0.27196	3505	0.772496	0.0391415	20	61002739	C20orf151		TSS200
cg08625564	0.000201959	4.66863e-05	1.56262e-05	0.27196	3505	0.738764	0.0383742	17	1553453	RILP	S_Shore	TSS200
cg02483462	0.000239813	5.58336e-05	1.79441e-05	0.27196	3505	0.795108	0.0423086	9	140939579	CACNA1B	N_Shore	Body
cg05949660	0.000225117	5.24373e-05	1.81028e-05	0.27196	3505	0.677437	0.0416293	6	109777642	MICAL1
cg26343154	0.000191859	4.47152e-05	1.8328e-05	0.27196	3505	0.792121	0.0447617	1	12089946	MIIP		Body
cg10197546	-9.60214e-05	2.24125e-05	1.88715e-05	0.27196	3505	0.0484437	0.0139238	8	28347928	FBXO16	N_Shelf	TSS200
cg05044778	0.000163347	3.81454e-05	1.90182e-05	0.27196	3505	0.677652	0.0459251	3	126735725	PLXNA1	N_Shore	Body
cg00656881	0.000170815	3.99377e-05	1.94892e-05	0.27196	3505	0.782411	0.0266434	1	2138757	C1orf86	S_Shore	5'UTR
cg20665007	0.000157638	3.69239e-05	2.01653e-05	0.27196	3505	0.75467	0.0332175	19	10793130	ILF3
cg11971423	0.00025737	6.03178e-05	2.03577e-05	0.27196	3505	0.71593	0.0607868	17	46653711	HOXB4	N_Shore	3'UTR
cg11831182	0.000142348	3.36697e-05	2.42274e-05	0.284491	3505	0.8568	0.0337194	1	156104614	LMNA
cg27362255	0.000129843	3.07724e-05	2.51622e-05	0.284491	3505	0.88567	0.0222943	12	133295432	PGAM5
cg21005410	0.000126892	3.014e-05	2.62384e-05	0.284491	3505	0.869356	0.0221252	7	4177351	SDK1
cg08149865	0.000254792	6.05625e-05	2.65411e-05	0.284491	3505	0.654288	0.055243	8	21914600	EPB49
cg14826683	0.000238846	5.68505e-05	2.72133e-05	0.284491	3505	0.887301	0.0434249	1	153013830	SPRR2D		TSS1500
cg00987379	-0.000120483	2.87132e-05	2.78718e-05	0.284491	3505	0.0769062	0.0226337	8	28244386	ZNF395	S_Shore	TSS1500
cg11215013	0.000182279	4.34714e-05	2.82399e-05	0.284491	3505	0.742244	0.030375	16	89777115	C16orf7	Island	Body
cg19380394	0.000198729	4.74335e-05	2.87354e-05	0.284491	3505	0.910155	0.03585	4	171960501
cg03816687	-0.000147286	3.52296e-05	2.98213e-05	0.284491	3505	0.0940876	0.0265947	20	21683745		Island
cg04534926	-0.000162691	3.89649e-05	3.05084e-05	0.284491	3505	0.0910726	0.0272498	16	49314257	CBLN1	Island	Body
cg15633981	-9.82585e-05	2.35348e-05	3.05237e-05	0.284491	3505	0.0745532	0.017152	6	33281768	TAPBP
cg06644553	-0.000223738	5.36704e-05	3.13843e-05	0.284491	3505	0.331838	0.0548156	5	115297723	LVRN	Island	TSS1500
cg15039036	0.000123738	2.96812e-05	3.14134e-05	0.284491	3504	0.840103	0.0184115	6	31646262	LY6G5C	N_Shelf	Body
cg13035611	-0.00011572	2.78405e-05	3.30855e-05	0.284491	3505	0.0589296	0.0163707	11	111742181	ALG9
cg18666748	0.000125851	3.02826e-05	3.32515e-05	0.284491	3505	0.874283	0.0379128	19	733352	PALM
cg05997801	0.0001387	3.33856e-05	3.34647e-05	0.284491	3505	0.874416	0.018951	16	27472247	GTF3C1		3'UTR
cg02928278	0.000112388	2.71863e-05	3.65445e-05	0.290529	3505	0.865019	0.0251622	6	29574918	GABBR1
cg06852240	0.000237067	5.73927e-05	3.70288e-05	0.290529	3505	0.752684	0.0439581	16	85520182		S_Shore
cg20038346	0.000146104	3.53832e-05	3.73167e-05	0.290529	3505	0.792852	0.0297406	19	19641678	YJEFN3	N_Shore	Body
cg04657183	0.000307098	7.46087e-05	3.94354e-05	0.290529	3505	0.661039	0.0817629	2	175636905
cg26788812	0.000161528	3.92698e-05	3.9907e-05	0.290529	3505	0.801126	0.0424441	1	3438863	MEGF6	S_Shelf	Body
cg01887308	-9.92286e-05	2.41323e-05	4.02418e-05	0.290529	3504	0.0546639	0.0243641	16	88520467	ZFPM1	Island	Body
cg14300531	0.000288682	7.02713e-05	4.09049e-05	0.290529	3500	0.850422	0.0491887	11	73969506
cg19286672	0.000147715	3.60218e-05	4.21708e-05	0.290529	3505	0.72076	0.0473968	17	48242743	SGCA
cg20163796	0.000156707	3.82382e-05	4.26366e-05	0.290529	3505	0.835061	0.0417381	1	202287239	LGR6
cg19919209	0.000131738	3.21976e-05	4.3906e-05	0.290529	3505	0.839061	0.0271605	11	64804476	SNX15
cg24859433	0.00018038	4.41046e-05	4.41484e-05	0.290529	3505	0.861129	0.040013	6	30720203
cg05879380	-6.53445e-05	1.59888e-05	4.48237e-05	0.290529	3505	0.0123407	0.00918843	6	109777101	MICAL1
cg00471059	0.000166338	4.07088e-05	4.48812e-05	0.290529	3505	0.658783	0.0481116	5	179562620	RASGEF1C	N_Shore	Body
cg22529396	0.000160064	3.92317e-05	4.6064e-05	0.290529	3505	0.607858	0.05535	2	128293186	MYO7B		TSS200
cg26483802	0.000111092	2.7247e-05	4.67099e-05	0.290529	3505	0.868492	0.0372292	19	1830911	REXO1	S_Shelf	Body
cg14591123	-0.000176716	4.33577e-05	4.69661e-05	0.290529	3505	0.135855	0.0436121	3	38040395	VILL	Island	Body
cg27077773	0.000157015	3.86226e-05	4.91102e-05	0.290529	3505	0.797286	0.0415943	16	88512653		Island
cg06635832	-0.000160904	3.95894e-05	4.92602e-05	0.290529	3505	0.131419	0.0306587	5	154654216
cg08889551	-0.000164159	4.04217e-05	5.0024e-05	0.290529	3505	0.127277	0.0427426	1	176175820	RFWD2
cg09646934	0.000227344	5.60606e-05	5.11632e-05	0.290529	3505	0.752463	0.0454449	5	535485		Island
cg17592231	-0.000184307	4.55644e-05	5.34759e-05	0.290529	3505	0.503025	0.0525996	11	43604758		S_Shore
cg20585830	0.000194828	4.8171e-05	5.35708e-05	0.290529	3505	0.817698	0.0349492	22	21998385	SDF2L1	S_Shore	Body
cg24750674	0.000140688	3.47857e-05	5.36666e-05	0.290529	3505	0.877107	0.0293655	17	79097243	AATK	S_Shore	Body
cg14193097	0.000116094	2.87146e-05	5.39228e-05	0.290529	3505	0.908755	0.0290425	9	116150138	ALAD		3'UTR
cg06672250	0.000199683	4.93961e-05	5.40348e-05	0.290529	3505	0.673405	0.0481391	8	21914593	EPB49
cg08074477	0.000169483	4.19571e-05	5.47445e-05	0.290529	3505	0.630239	0.0431045	17	38657949	TNS4		TSS200
cg25251621	0.000112365	2.78749e-05	5.68445e-05	0.290529	3505	0.900456	0.0293468	5	179563738	RASGEF1C	Island	Body
cg00287016	0.000114227	2.83587e-05	5.76177e-05	0.290529	3505	0.88373	0.0297805	7	99691875	MIR25
cg00632560	0.000284325	7.07366e-05	5.96388e-05	0.290529	3505	0.831785	0.0444825	20	62675267		S_Shore
cg16249035	-0.000157901	3.92968e-05	5.99327e-05	0.290529	3505	0.103185	0.0296186	12	114843490	TBX5
cg26668272	0.000159967	3.98119e-05	5.99356e-05	0.290529	3505	0.807449	0.0446574	16	58532470	NDRG4
cg14023774	0.000188853	4.70079e-05	6.00983e-05	0.290529	3505	0.676133	0.0435451	6	33246157	B3GALT4	S_Shore	1stExon
cg08089449	0.00021168	5.26936e-05	6.02392e-05	0.290529	3505	0.892092	0.0385703	11	9384823		N_Shore
cg09352310	-0.000138952	3.46202e-05	6.12083e-05	0.290529	3505	0.0810623	0.0239817	6	32862445		Island
cg14513448	0.000134864	3.36111e-05	6.14199e-05	0.290529	3505	0.779417	0.0521492	9	140192646		S_Shore
cg00016968	0.000144931	3.61538e-05	6.23376e-05	0.290529	3505	0.846637	0.0359553	1	113250448	RHOC
cg03589259	0.000206379	5.15053e-05	6.2913e-05	0.290529	3505	0.823198	0.0290816	3	49689805	BSN	N_Shore	Body
cg04697262	-0.000170876	4.27113e-05	6.45433e-05	0.294423	3505	0.138631	0.029762	10	130338886		Island
cg13143529	-0.000210663	5.27662e-05	6.68926e-05	0.301409	3503	0.054445	0.0290086	13	28492971	PDX1	N_Shore	TSS1500
cg21860045	0.000137266	3.44487e-05	6.90684e-05	0.301409	3505	0.903579	0.0301303	2	153456688	FMNL2		Body
cg11339839	0.000198493	4.98248e-05	6.92088e-05	0.301409	3505	0.660327	0.0626454	17	77901129		Island
cg11619602	0.000217862	5.47015e-05	6.95524e-05	0.301409	3505	0.694976	0.0516342	11	13360707	ARNTL
cg22834653	-0.000101501	2.55268e-05	7.1487e-05	0.301409	3505	0.0132281	0.0144263	3	192232077	FGF12	Island	Body
cg26331991	0.000124595	3.13468e-05	7.19668e-05	0.301409	3505	0.853982	0.0217323	17	79506973	C17orf70
cg07705835	0.000178921	4.50284e-05	7.22607e-05	0.301409	3505	0.570202	0.0388696	3	9959128	IL17RC
ch.2.226789810F	-6.15465e-05	1.54926e-05	7.25212e-05	0.301409	3505	0.0158222	0.00874086	2	227081566
cg15228639	0.000139979	3.52729e-05	7.3844e-05	0.303535	3505	0.769025	0.0456844	15	42289939	PLA2G4E		Body
cg09902245	-9.48232e-05	2.39675e-05	7.76255e-05	0.310256	3505	0.0503673	0.0187664	18	32821202	ZNF397
cg08164006	-0.000234726	5.93719e-05	7.85564e-05	0.310256	3505	0.282521	0.0554847	9	139086145		Island
cg19026817	0.000185725	4.69821e-05	7.87158e-05	0.310256	3505	0.731781	0.0586339	20	56782259		S_Shore
cg02412616	0.00021346	5.40294e-05	7.95103e-05	0.310256	3505	0.791983	0.0462906	22	46422752		N_Shore
cg24687639	-0.000106541	2.69689e-05	7.97026e-05	0.310256	3505	0.0943322	0.0316742	15	41576060	LOC729082	Island	TSS200
cg19699090	0.000215421	5.45968e-05	8.11466e-05	0.310256	3505	0.742654	0.0492217	6	36808894		S_Shore
cg20193802	0.000231576	5.87476e-05	8.24756e-05	0.310256	3505	0.819211	0.0429224	22	19709696	2005-09-01
cg06529761	0.000124288	3.15555e-05	8.37098e-05	0.310256	3505	0.845669	0.0276621	16	3702486	DNASE1		TSS1500
cg21080452	9.61457e-05	2.44199e-05	8.41796e-05	0.310256	3505	0.86753	0.0275575	6	29589960	GABBR1

## Sheet: Table S4
Table S10: Non-Significant CpG sites associated with HTN from extended model.
probeID	BETA	SE	P_VAL	adj_p	N_samp	mean	SD	CHR	MAPINFO	UCSC_RefGene_Name	Relation_to_UCSC_CpG_Island	UCSC_RefGene_Group
cg04234680	0.00364857	0.000738875	8.32247e-07	0.29928	3505	0.0438737	0.0203971	14	51562550	TRIM9
cg14289929	0.00750804	0.00156199	1.61045e-06	0.29928	3486	0.891979	0.0410774	14	39579505		N_Shelf
cg13550877	0.0034496	0.000745419	3.83158e-06	0.29928	3504	0.914705	0.0312949	14	77889982	C14orf148
cg08617916	-0.00268071	0.000599619	8.08966e-06	0.29928	3505	0.0680001	0.023158	1	206730453	RASSF5
cg09748770	-0.00321593	0.000725118	9.56654e-06	0.29928	3505	0.0602405	0.0259002	7	21467405	SP4	Island	TSS1500
cg14555127	-0.00619748	0.00140205	1.01565e-05	0.29928	3505	0.118768	0.0648538	7	35841578	2007-09-01
cg02405517	0.0112615	0.00254778	1.0385e-05	0.29928	3505	0.398331	0.109784	19	7984832	SNAPC2
cg06437396	0.00723676	0.00164127	1.08115e-05	0.29928	3505	0.123115	0.0540825	6	108437013		N_Shore
cg13892902	-0.00598514	0.00136069	1.13018e-05	0.29928	3505	0.114087	0.0441446	15	43478040	CCNDBP1
cg22235727	-0.00492952	0.00112344	1.18265e-05	0.29928	3505	0.191234	0.0636309	16	89043281	CBFA2T3
cg00305629	0.00314857	0.000718373	1.20931e-05	0.29928	3505	0.820784	0.0482987	9	117265998	DFNB31
cg23606775	0.00550235	0.00125997	1.29827e-05	0.29928	3505	0.577926	0.0557565	1	9790616	CLSTN1
cg03095773	0.00480319	0.00110643	1.4594e-05	0.29928	3505	0.797561	0.0458568	2	102051598	RFX8		Body
cg01452873	-0.00290105	0.00066869	1.48403e-05	0.29928	3505	0.0900357	0.0264788	2	180725691	ZNF385B
cg04188862	0.00841426	0.0019407	1.49512e-05	0.29928	3505	0.344116	0.058658	15	88801474		S_Shore
cg22690046	-0.00185409	0.000428416	1.54854e-05	0.29928	3505	0.0089518	0.0112451	1	36863663	LSM10	S_Shore	TSS200
cg02996684	-0.00788123	0.00182258	1.57356e-05	0.29928	3505	0.122768	0.0782689	17	73257924	GGA3
cg22609618	0.00770285	0.00178879	1.71455e-05	0.29928	3478	0.868069	0.0485214	1	100944010	CDC14A
cg04589156	-0.00224765	0.000522421	1.74616e-05	0.29928	3505	0.0491819	0.0139276	19	507132	C19orf20	Island	TSS1500
cg02891664	-0.00454157	0.00105681	1.78621e-05	0.29928	3505	0.0654816	0.0348045	4	1004678	FGFRL1
cg24350884	-0.000890576	0.000207664	1.85831e-05	0.29928	3505	0.00926215	0.00700395	17	33570047	SLFN5	Island	TSS200
cg12694820	-0.00533168	0.0012444	1.89094e-05	0.29928	3505	0.137923	0.0659001	6	41041189	NFYA
cg10887757	-0.00365373	0.000852934	1.89776e-05	0.29928	3505	0.0966289	0.0318182	17	2305255	MNT	Island	TSS1500
cg05285902	-0.0024647	0.000576051	1.93957e-05	0.29928	3505	0.054031	0.0148545	7	21582834	DNAH11
cg27265307	0.00206407	0.000484895	2.14019e-05	0.29928	3505	0.931788	0.0225002	11	67220318	GPR152		TSS200
cg01835766	0.000960505	0.000226182	2.22703e-05	0.29928	3505	0.00553259	0.00699048	20	55043526	C20orf43	Island	TSS200
cg06918562	-0.0021771	0.000514055	2.35588e-05	0.29928	3505	0.0243064	0.0133851	20	35808116	C20orf132
cg16548254	0.00400733	0.000946957	2.38603e-05	0.29928	3505	0.75148	0.0524637	2	27601342	ZNF513	Island	Body
cg05051464	-0.00357171	0.000844508	2.41181e-05	0.29928	3505	0.163773	0.04033	1	19811322	CAPZB	N_Shore	Body
cg25276752	-0.00256466	0.000607654	2.49867e-05	0.29928	3505	0.0553297	0.0161405	19	17961566		S_Shelf
cg18787246	-0.00290956	0.000689382	2.51129e-05	0.29928	3505	0.0691561	0.0269617	19	12721599	ZNF490
cg01687402	0.00252383	0.000598577	2.56032e-05	0.29928	3505	0.88016	0.0407924	17	48620661	EPN3	S_Shore	3'UTR
cg10638734	0.00731597	0.0017432	2.78974e-05	0.31001	3505	0.331361	0.0664692	16	19897155	GPRC5B	Island	TSS1500
cg06500161	0.00460691	0.00109983	2.8757e-05	0.31001	3505	0.634091	0.0594903	21	43656587	ABCG1
cg09244100	-0.00479228	0.00114463	2.90074e-05	0.31001	3505	0.780668	0.0448651	2	219697159	PRKAG3		TSS1500
cg19455335	-0.00255857	0.000613332	3.11431e-05	0.323589	3505	0.0760643	0.0171925	8	22457658	C8orf58	Island	Body
cg26011199	-0.00137598	0.000331696	3.42904e-05	0.346661	3505	0.01429	0.00868681	1	25665163	TMEM50A	Island	5'UTR
cg08843513	-0.00310131	0.000749509	3.59568e-05	0.353942	3505	0.847953	0.0391664	3	14164955	TMEM43
cg19147534	0.00839756	0.00203673	3.84019e-05	0.368318	3445	0.244336	0.0620524	10	91377755	PANK1
cg26923072	0.00219867	0.000533943	3.95256e-05	0.369618	3505	0.927026	0.0237774	8	6671783	XKR5		Body
cg18432924	-0.00390405	0.000952239	4.2509e-05	0.376872	3505	0.104592	0.0425645	14	50359459	ARF6	Island	TSS1500
cg02331272	-0.00818484	0.00199722	4.26567e-05	0.376872	3505	0.700601	0.0724861	11	66964208	KDM2A
cg16825211	0.00127825	0.000312127	4.33381e-05	0.376872	3505	0.975631	0.00899055	12	57578667	LRP1	N_Shore	Body
cg01264297	-0.00209675	0.000513652	4.56445e-05	0.376872	3505	0.0479333	0.0136602	14	50234605	KLHDC2	Island	TSS200
cg15612424	-0.00435892	0.00106842	4.6298e-05	0.376872	3505	0.0949192	0.0418579	11	61735480	FTH1	Island	TSS1500
cg13162581	0.000542618	0.000133045	4.63465e-05	0.376872	3505	0.988547	0.00348326	17	73805962	UNK		Body
cg06569176	-0.00500874	0.00123496	5.10576e-05	0.380606	3505	0.0995621	0.0625791	6	143857744		Island
cg09973852	0.00314085	0.000775368	5.22699e-05	0.380606	3505	0.0181537	0.0193356	16	30456960	SEPHS2	Island	1stExon
cg00502932	-0.00390521	0.000964069	5.2374e-05	0.380606	3505	0.0966776	0.0380726	1	2160666	SKI	Island	1stExon
cg04477917	-0.00366713	0.000907402	5.43715e-05	0.380606	3505	0.116916	0.0364903	16	71660055	MARVELD3
cg19650253	0.00606548	0.00150234	5.5374e-05	0.380606	3503	0.840238	0.0457014	14	52736420	PTGDR	S_Shore	Body
cg24876683	-0.00184176	0.000456794	5.67483e-05	0.380606	3505	0.0695704	0.0202548	5	172386517	RPL26L1
cg18926786	-0.00301729	0.000749623	5.84171e-05	0.380606	3505	0.114428	0.0290901	6	150244388	RAET1G	S_Shore	TSS200
cg22126965	0.0176796	0.00440693	6.17341e-05	0.380606	3457	0.583753	0.145697	7	1015501	COX19	S_Shore	TSS1500
cg20813827	-0.00459599	0.00114922	6.48747e-05	0.380606	3505	0.746063	0.0465033	6	170397195
cg19961649	0.00416909	0.00104355	6.629e-05	0.380606	3505	0.893335	0.0321264	2	76337965
cg01746873	-0.00491111	0.00122981	6.64771e-05	0.380606	3505	0.127168	0.0657613	13	113344027	ATP11A
cg00002591	0.00181204	0.000454412	6.84023e-05	0.380606	3505	0.908699	0.0434205	3	52870543	MUSTN1		TSS1500
cg25519926	0.0037186	0.000933793	6.98024e-05	0.380606	3505	0.635219	0.0277424	7	130132360	MEST
cg23173402	0.0101117	0.00253798	6.98052e-05	0.380606	3505	0.755594	0.0977479	1	227635558
cg08951907	-0.00411453	0.00103361	7.03968e-05	0.380606	3505	0.124981	0.0601258	17	18218556	TOP3A
cg08106847	0.00411564	0.00103677	7.34626e-05	0.380606	3505	0.883515	0.038011	7	157782885	PTPRN2
cg10087092	-0.00385554	0.000971407	7.38869e-05	0.380606	3504	0.100621	0.0317295	20	62711744	RGS19
cg18497504	-0.00334806	0.000845327	7.62353e-05	0.380606	3505	0.0360905	0.0233089	21	38639897	DSCR3	Island	TSS200
cg17007108	0.00219298	0.000553952	7.71376e-05	0.380606	3504	0.871874	0.0309717	8	885128
cg21311644	0.00223888	0.000565783	7.76813e-05	0.380606	3505	0.897949	0.030356	2	106812051	UXS1	S_Shore	TSS1500
cg25741319	-0.00369073	0.000933725	7.881e-05	0.380606	3504	0.054069	0.0260215	2	109402933	CCDC138	Island	TSS1500
cg05797656	-0.00218507	0.000552783	7.91668e-05	0.380606	3505	0.0603186	0.0147848	17	61851352	DDX42
cg19052064	0.00411484	0.00104156	7.94825e-05	0.380606	3505	0.138385	0.0307292	17	48278952	COL1A1
cg00479990	-0.00267333	0.000676666	7.95229e-05	0.380606	3505	0.933379	0.0259574	19	58714459	ZNF274
cg24852892	0.00327226	0.000828378	7.96831e-05	0.380606	3505	0.927877	0.025212	1	1220092	SCNN1D
cg24682149	-0.00342469	0.000867776	8.12721e-05	0.380606	3505	0.0925104	0.0332919	17	42143817	LSM12	Island	Body
cg09467487	0.00367328	0.000931951	8.28703e-05	0.380606	3505	0.813507	0.0350766	20	3209668	SLC4A11	N_Shore	Body
cg21477033	-0.00240661	0.000611159	8.41831e-05	0.380606	3505	0.0902343	0.0264987	5	111496357	NCRNA00219
cg22587703	-0.00391635	0.000995054	8.45306e-05	0.380606	3505	0.0756452	0.0266786	15	40337505
cg06496222	-0.00362285	0.000922213	8.73006e-05	0.380606	3505	0.203145	0.0441942	16	57181668	CPNE2		3'UTR
cg16024530	-0.00308688	0.00078595	8.77174e-05	0.380606	3505	0.299808	0.0501802	11	128673534	FLI1
cg00154554	0.00610216	0.00155393	8.79319e-05	0.380606	3503	0.853495	0.0467418	1	8729713	RERE
cg06960164	-0.0030606	0.000779691	8.85212e-05	0.380606	3505	0.11824	0.0214144	6	42072147	C6orf132	Island	Body
cg15778437	0.00173735	0.000442711	8.89325e-05	0.380606	3504	0.0163674	0.0129194	11	31839521	PAX6	Island	TSS200
cg08889748	-0.00201453	0.000513496	8.94392e-05	0.380606	3505	0.0163797	0.0133202	3	179040900	ZNF639	Island	TSS1500
cg27224392	-0.00219132	0.000558976	9.01594e-05	0.380606	3505	0.0730771	0.0173351	10	104474430	SFXN2
cg20841596	-0.000903393	0.000230558	9.11543e-05	0.380606	3505	0.00507089	0.00585447	1	226736405	C1orf95	Island	TSS200
cg21728825	-0.00236601	0.000604402	9.26536e-05	0.380606	3505	0.0653448	0.0164829	2	128568322	WDR33
cg00210473	-0.00385129	0.000985372	9.4873e-05	0.380606	3505	0.102755	0.0377396	6	41341942		Island
cg23905419	-0.00242392	0.0006205	9.57553e-05	0.380606	3505	0.0895337	0.0233704	8	57906609	IMPAD1	S_Shore	TSS200
cg01815833	-0.00234374	0.000600797	9.75829e-05	0.380606	3505	0.0728919	0.0232354	1	231474257	C1orf124
cg04619450	0.00161798	0.000414971	9.87647e-05	0.380606	3505	0.942828	0.0229923	15	58553983
cg14270073	0.00437778	0.0011233	9.9216e-05	0.380606	3505	0.904357	0.0393255	6	160389126	IGF2R	N_Shore	TSS1500
cg01882471	0.00472658	0.00121353	0.000100677	0.380606	3459	0.921585	0.0319778	2	99389829
cg26957370	-0.00246149	0.00063207	0.00010071	0.380606	3505	0.074288	0.0275978	1	161087723	PFDN2
cg22880557	0.00220751	0.000567135	0.000101491	0.380606	3505	0.892267	0.0294716	11	1109004		S_Shore
cg07769121	0.000799365	0.000205373	0.000101502	0.380606	3505	0.00745266	0.00767441	16	86543519	FOXF1	Island	TSS1500
cg24323958	-0.00610592	0.00156954	0.000102101	0.380606	3505	0.343104	0.0799965	1	108741884	SLC25A24	N_Shore	Body
cg12944944	0.0050589	0.00130059	0.000102704	0.380606	3485	0.889981	0.0345634	12	99124116	APAF1
cg24984523	-0.00184442	0.000474453	0.000103187	0.380606	3505	0.00859157	0.0124098	13	50070436	PHF11
cg17004101	-0.0030293	0.000779348	0.000103394	0.380606	3505	0.0590335	0.0232574	19	18285022	IFI30	Island	Body
cg02866700	-0.00203261	0.000522885	0.000103407	0.380606	3505	0.959721	0.0138493	13	111333333	CARS2	S_Shore	Body
cg01974817	0.00552496	0.00142148	0.000103499	0.380606	3505	0.884861	0.0461244	1	29802252		N_Shelf
cg04936970	-0.00256759	0.000660469	0.000103582	0.380606	3505	0.035776	0.0258641	1	40974132	DEM1	Island	TSS1500

## Sheet: Table S5
Table S11: Significant CpG sites associated with SBP from extended model.
probeID	BETA	SE	P_VAL	adj_p	N_samp	mean	SD	CHR	MAPINFO	UCSC_RefGene_Name	Relation_to_UCSC_CpG_Island	UCSC_RefGene_Group
cg08625564	0.000141223	2.59069e-05	5.35554e-08	0.0200326	3505	0.738764	0.0383742	17	1553453	RILP	S_Shore	TSS200
cg00582671	0.000139462	2.79678e-05	6.44925e-07	0.0885032	3505	0.741162	0.0390598	1	872235	SAMD11	S_Shore	Body
cg08015382	0.000142306	2.90905e-05	1.04434e-06	0.0885032	3505	0.752977	0.0430131	6	12365899
cg07298547	0.00017075	3.49518e-05	1.08386e-06	0.0885032	3505	0.703031	0.0541901	16	85585356		N_Shore
cg27516100	0.000125614	2.58087e-05	1.18303e-06	0.0885032	3505	0.50543	0.0626639	6	30624520	DHX16
cg12006284	0.000240539	5.00333e-05	1.61581e-06	0.100734	3505	0.440281	0.0846532	11	32449638	WT1
cg15106082	0.000135846	2.85709e-05	2.06835e-06	0.110525	3505	0.654698	0.0445409	2	240146162	HDAC4		Body
cg07243548	0.000178646	3.85e-05	3.61548e-06	0.156203	3505	0.77621	0.0528214	1	108231160	VAV3
cg20193802	0.00014989	3.25078e-05	4.15884e-06	0.156203	3505	0.819211	0.0429224	22	19709696	2005-09-01
cg01242348	0.000113278	2.45728e-05	4.17595e-06	0.156203	3505	0.681851	0.0301894	14	23586886	CEBPE		Body
cg27246571	0.000190615	4.16962e-05	5.03691e-06	0.158896	3505	0.765492	0.0545053	12	96389588	HAL	Island	Body
cg18551531	0.000105686	2.31354e-05	5.09754e-06	0.158896	3505	0.684915	0.0315221	19	2323913	LSM7	Island	Body
cg18666748	7.65309e-05	1.68808e-05	6.00829e-06	0.172879	3505	0.874283	0.0379128	19	733352	PALM
cg02136725	-3.19923e-05	7.13834e-06	7.66633e-06	0.20483	3505	0.00865998	0.00805069	14	58765609	FLJ31306
cg22623033	0.000112181	2.52002e-05	8.79374e-06	0.219289	3505	0.625972	0.0376788	19	3653592	PIP5K1C	Island	Body
cg08259462	0.000111355	2.53007e-05	1.10868e-05	0.25764	3505	0.778594	0.0303969	19	18358989	PDE4C
cg04988729	6.08742e-05	1.3914e-05	1.25179e-05	0.25764	3505	0.922808	0.0164554	11	606583	PHRF1		Body
cg03037684	0.000123403	2.83576e-05	1.38977e-05	0.25764	3505	0.669609	0.0312958	6	152421333	ESR1
cg22846506	-3.83614e-05	8.83474e-06	1.45134e-05	0.25764	3505	0.0314863	0.00895921	19	3036284	TLE2	Island	Body
cg06852240	0.000137969	3.18166e-05	1.4896e-05	0.25764	3505	0.752684	0.0439581	16	85520182		S_Shore
cg02928278	6.55741e-05	1.51424e-05	1.53196e-05	0.25764	3505	0.865019	0.0251622	6	29574918	GABBR1
cg04234680	8.34426e-05	1.92962e-05	1.57636e-05	0.25764	3505	0.0438737	0.0203971	14	51562550	TRIM9
cg15487646	8.371e-05	1.93643e-05	1.58419e-05	0.25764	3505	0.755134	0.0263894	1	181077141		S_Shelf
cg24500799	8.26497e-05	1.91708e-05	1.67167e-05	0.26054	3505	0.807909	0.0219024	1	228676532	RNF187	S_Shore	Body
cg09911485	-2.60906e-05	6.07747e-06	1.81079e-05	0.262653	3505	0.985091	0.00644749	14	100615601	DEGS2	Island	Body
cg00107046	0.00010019	2.33473e-05	1.82566e-05	0.262653	3505	0.566492	0.0325284	1	16465562	EPHA2	S_Shore	Body
cg12939085	0.000103024	2.40633e-05	1.90785e-05	0.264311	3505	0.580212	0.0341432	11	67166104	PPP1CA
cg23540819	0.000118361	2.77677e-05	2.07489e-05	0.273312	3505	0.657694	0.0475581	8	17940228	ASAH1
cg01953819	-4.55209e-05	1.06943e-05	2.13183e-05	0.273312	3505	0.974149	0.0137422	2	61200229	PUS10		Body
cg02803139	9.64345e-05	2.26971e-05	2.20576e-05	0.273312	3505	0.0496492	0.029358	10	106113391	CCDC147		TSS200
cg13229850	-7.46275e-05	1.75891e-05	2.2651e-05	0.273312	3505	0.0403706	0.0179672	18	33530052		Island
cg00906762	-3.99604e-05	9.45915e-06	2.45576e-05	0.287059	3505	0.965189	0.0113734	3	148805118	HLTF
cg23798942	0.000117068	2.78514e-05	2.6987e-05	0.299921	3505	0.717204	0.0343643	6	31854251	EHMT2
cg10224476	0.000125594	2.99194e-05	2.7631e-05	0.299921	3505	0.774822	0.0371586	16	1139166	C1QTNF8	N_Shore	3'UTR
cg01872947	0.000135221	3.22396e-05	2.80634e-05	0.299921	3505	0.678878	0.0350042	16	67580610	FAM65A		3'UTR
cg12565057	0.000157415	3.76126e-05	2.92435e-05	0.303852	3503	0.839462	0.0422654	7	100482617	SRRT
cg25595834	0.00013385	3.20847e-05	3.09623e-05	0.309528	3505	0.7364	0.0587353	15	59156878		N_Shore
cg04842352	0.000105143	2.52374e-05	3.17917e-05	0.309528	3502	0.164378	0.0261248	16	49907368		N_Shelf
cg19693031	-0.000196561	4.72435e-05	3.25213e-05	0.309528	3505	0.753181	0.0684561	1	145441552	TXNIP		3'UTR
cg26767083	9.84122e-05	2.36783e-05	3.31452e-05	0.309528	3505	0.618426	0.0427413	11	2445047	TRPM5	S_Shelf	TSS1500
cg02970919	0.000154446	3.73402e-05	3.61575e-05	0.309528	3505	0.832968	0.0571981	4	186300945	LRP2BP		TSS1500
cg21080452	5.62568e-05	1.36046e-05	3.63692e-05	0.309528	3505	0.86753	0.0275575	6	29589960	GABBR1
cg01197302	9.92589e-05	2.4011e-05	3.65126e-05	0.309528	3505	0.870995	0.0313409	7	4859667	RADIL	S_Shelf	Body
cg16708623	0.000191181	4.62506e-05	3.65546e-05	0.309528	3505	0.849484	0.0562583	4	154125208	TRIM2
cg00622170	0.000130924	3.17245e-05	3.76295e-05	0.309528	3505	0.849348	0.033783	4	2944594	C4orf10
cg06943853	6.00002e-05	1.45478e-05	3.80648e-05	0.309528	3505	0.903499	0.0178766	22	36974458	CACNG2		Body
cg13788625	5.0719e-05	1.23293e-05	3.98984e-05	0.315679	3505	0.93692	0.0169822	9	140340778		N_Shelf
cg18819791	0.000165436	4.02721e-05	4.08812e-05	0.315679	3505	0.640733	0.0877615	14	59799583	DAAM1		Body
cg08085357	-0.000121096	2.94993e-05	4.1353e-05	0.315679	3505	0.20702	0.0462637	3	181444368	SOX2OT	N_Shore	Body
cg24306982	-9.2121e-05	2.24995e-05	4.33113e-05	0.317667	3505	0.118849	0.0338615	1	119549312		Island
cg04348643	0.000239872	5.85943e-05	4.34959e-05	0.317667	3505	0.676139	0.119954	3	153572883
cg13639901	0.000152725	3.73428e-05	4.41613e-05	0.317667	3505	0.164508	0.0475416	7	155556590	RBM33		Body
cg02493544	-0.000149541	3.6703e-05	4.72066e-05	0.328384	3504	0.681514	0.0642005	11	125361336	FEZ1
cg10191005	8.87271e-05	2.17964e-05	4.79488e-05	0.328384	3505	0.676205	0.0563182	14	102022947	DIO3OS	N_Shelf	TSS1500
cg23343073	0.000112165	2.75646e-05	4.82848e-05	0.328384	3505	0.780689	0.0414454	11	65360449	KCNK7
cg22904296	8.73575e-05	2.15171e-05	5.02186e-05	0.331022	3505	0.610932	0.0311679	14	23587687	CEBPE		Body
cg11586930	5.49248e-05	1.35438e-05	5.12644e-05	0.331022	3505	0.938038	0.0207257	1	59314514
cg07224310	8.21582e-05	2.03034e-05	5.31315e-05	0.331022	3505	0.830759	0.0385098	22	50862956	SAPS2	Island	Body
cg11971423	0.000135219	3.34268e-05	5.34398e-05	0.331022	3505	0.71593	0.0607868	17	46653711	HOXB4	N_Shore	3'UTR
cg05858304	6.06681e-05	1.5004e-05	5.38047e-05	0.331022	3505	0.904985	0.024125	15	31294401	TRPM1		Body
cg22529396	8.80919e-05	2.18065e-05	5.46812e-05	0.331022	3505	0.607858	0.05535	2	128293186	MYO7B		TSS200
cg01906801	9.20661e-05	2.28044e-05	5.52887e-05	0.331022	3505	0.731766	0.045671	17	38191472	MED24
cg20665007	8.30481e-05	2.05802e-05	5.57524e-05	0.331022	3505	0.75467	0.0332175	19	10793130	ILF3
cg20208394	5.3472e-05	1.32673e-05	5.69852e-05	0.333055	3505	0.926991	0.0179606	4	7052425	TADA2B	Island	Body
cg00632560	0.000157449	3.91601e-05	5.93571e-05	0.341581	3505	0.831785	0.0444825	20	62675267		S_Shore
cg20493718	0.000133872	3.33785e-05	6.18019e-05	0.350261	3505	0.871264	0.0377792	17	80202979	CSNK1D
cg22121941	9.53019e-05	2.39371e-05	7.0007e-05	0.366772	3505	0.782292	0.0561364	22	46508604	MIRLET7A3
cg20205477	0.000172417	4.33184e-05	7.02804e-05	0.366772	3505	0.548128	0.0649419	10	74113178	DNAJB12
cg01225850	9.45099e-05	2.37723e-05	7.16838e-05	0.366772	3505	0.789652	0.0389802	6	30522985	GNL1
cg04407762	-0.000167704	4.22031e-05	7.21927e-05	0.366772	3504	0.142988	0.0457395	4	113442791		N_Shore
cg23296116	9.85632e-05	2.48317e-05	7.35657e-05	0.366772	3505	0.769295	0.0417831	17	78940463		S_Shore
cg08447387	0.000119668	3.01553e-05	7.3868e-05	0.366772	3505	0.650262	0.0381026	8	131369596	ASAP1	N_Shore	Body
cg14561282	-0.000130327	3.28486e-05	7.41028e-05	0.366772	3505	0.806315	0.0574762	4	175839468	ADAM29
cg14397775	4.39373e-05	1.10736e-05	7.41833e-05	0.366772	3505	0.0167448	0.0109702	11	65729156	SART1		TSS200
cg13446863	9.8649e-05	2.48721e-05	7.45458e-05	0.366772	3505	0.738268	0.044158	9	139259726	CARD9
cg13466180	0.000208203	5.25268e-05	7.52806e-05	0.366772	3505	0.616312	0.0714115	19	13054470	CALR	N_Shore	Body
cg08759899	-6.60678e-05	1.66702e-05	7.55011e-05	0.366772	3505	0.932803	0.0206678	5	101831271	SLCO6A1	N_Shelf	Body
cg06783533	8.24472e-05	2.08489e-05	7.82256e-05	0.374886	3505	0.867286	0.0280714	16	56388908	GNAO1		Body
cg22538780	-0.000159421	4.04021e-05	8.10822e-05	0.374886	3505	0.216283	0.0582665	8	77585448	LOC100192378		Body
cg26835568	-7.30096e-05	1.85132e-05	8.20457e-05	0.374886	3505	0.926685	0.024663	6	163613701	PACRG
cg18637901	8.85629e-05	2.24619e-05	8.21481e-05	0.374886	3505	0.637105	0.0421182	4	3247372		N_Shelf
cg08317252	9.73608e-05	2.47092e-05	8.3006e-05	0.374886	3505	0.604255	0.0467795	19	1223163	STK11	N_Shelf	Body
cg00848728	-9.31278e-05	2.36367e-05	8.31846e-05	0.374886	3505	0.0952135	0.0360705	1	58716018	DAB1
cg01787559	7.80256e-05	1.98243e-05	8.45249e-05	0.376391	3505	0.62368	0.0311578	4	3450770	HGFAC	S_Shore	Body
cg24298409	0.000104182	2.65029e-05	8.62594e-05	0.379596	3505	0.704263	0.0523674	3	50379246	RASSF1
cg20923444	-1.63329e-05	4.16565e-06	9.00898e-05	0.391385	3505	0.985768	0.00497395	14	105247170	AKT1
cg15079934	-0.000114473	2.92193e-05	9.11263e-05	0.391385	3505	0.830838	0.0457977	11	1892307	LSP1
cg24750674	7.59002e-05	1.9385e-05	9.20773e-05	0.391385	3505	0.877107	0.0293655	17	79097243	AATK	S_Shore	Body
cg23890469	0.00010017	2.5613e-05	9.37128e-05	0.392553	3505	0.574285	0.0541888	10	88715317	MMRN2		Body
cg14827056	0.000112906	2.89105e-05	9.58723e-05	0.392553	3505	0.763288	0.0320592	8	141550539	EIF2C2
cg14265650	3.27783e-05	8.39646e-06	9.66721e-05	0.392553	3505	0.014048	0.0109898	8	102217569	ZNF706
cg04007936	-5.72496e-05	1.46723e-05	9.74464e-05	0.392553	3505	0.923322	0.0211966	16	8954017	CARHSP1
cg17805199	8.48044e-05	2.17381e-05	9.76021e-05	0.392553	3505	0.709019	0.0471642	1	9310257	H6PD		Body
cg20566475	9.15401e-05	2.34804e-05	9.86489e-05	0.392553	3505	0.777662	0.0263949	10	126278272	LHPP
cg01259126	8.75197e-05	2.25437e-05	0.000105437	0.40604	3505	0.686213	0.0357487	22	29705157	GAS2L1
cg10028434	8.45115e-05	2.17739e-05	0.0001059	0.40604	3505	0.76725	0.0309293	14	104160076	KLC1
cg05879380	-3.46042e-05	8.91667e-06	0.000106235	0.40604	3505	0.0123407	0.00918843	6	109777101	MICAL1
cg07718813	0.000100002	2.57752e-05	0.000106506	0.40604	3505	0.64443	0.0478947	1	6640976	ZBTB48	S_Shore	Body
cg07530200	-0.000181499	4.68367e-05	0.000108644	0.40604	3500	0.742128	0.0586596	13	50586434	TRIM13
cg17184608	0.000110907	2.86285e-05	0.000109101	0.40604	3505	0.464994	0.0328974	12	132627867	DDX51

## Sheet: Table S6
Table S12: Significant CpG sites associated with DBP from extended model.
probeID	BETA	SE	P_VAL	adj_p	N_samp	mean	SD	CHR	MAPINFO	UCSC_RefGene_Name	Relation_to_UCSC_CpG_Island	UCSC_RefGene_Group
cg15298791	0.000149857	2.83813e-05	1.38004e-07	0.0479993	3505	0.941106	0.0223593	10	29827523	SVIL
cg14559176	0.000198127	3.92821e-05	4.81645e-07	0.0479993	3505	0.690906	0.0763272	9	138872899		N_Shore
cg13639901	0.000338033	6.71467e-05	5.04522e-07	0.0479993	3505	0.164508	0.0475416	7	155556590	RBM33		Body
cg01259126	0.000204034	4.05565e-05	5.13287e-07	0.0479993	3505	0.686213	0.0357487	22	29705157	GAS2L1
cg23450972	0.000159277	3.34109e-05	1.94758e-06	0.134813	3505	0.827158	0.0294715	17	18076288	MYO15A		Body
cg07243548	0.000328541	6.92242e-05	2.16246e-06	0.134813	3505	0.77621	0.0528214	1	108231160	VAV3
cg23300529	0.000270417	5.88534e-05	4.48609e-06	0.216992	3505	0.784752	0.0444928	8	21989012	HR
cg05399703	0.000229543	5.03233e-05	5.26143e-06	0.216992	3505	0.802294	0.0516444	15	78527275	ACSBG1		TSS1500
cg00582671	0.000228499	5.04222e-05	6.04929e-06	0.216992	3505	0.741162	0.0390598	1	872235	SAMD11	S_Shore	Body
cg11631547	0.000197705	4.36267e-05	6.05527e-06	0.216992	3505	0.883642	0.0408296	11	113669901	USP28		3'UTR
cg10191005	0.000176741	3.91837e-05	6.68789e-06	0.216992	3505	0.676205	0.0563182	14	102022947	DIO3OS	N_Shelf	TSS1500
cg15289427	-0.000227613	5.06731e-05	7.30591e-06	0.216992	3505	0.0683648	0.0312472	6	24911001	FAM65B	Island	5'UTR
cg03726804	0.000151995	3.38873e-05	7.5414e-06	0.216992	3505	0.936981	0.0219932	4	113333550	ALPK1
cg00230924	0.000164666	3.71764e-05	9.74767e-06	0.252878	3505	0.795668	0.0422333	12	52542742		N_Shelf
cg08625564	0.00020639	4.67299e-05	1.03335e-05	0.252878	3505	0.738764	0.0383742	17	1553453	RILP	S_Shore	TSS200
cg13290149	0.000230303	5.23839e-05	1.13327e-05	0.252878	3505	0.772496	0.0391415	20	61002739	C20orf151		TSS200
cg08937612	0.000124593	2.84581e-05	1.23623e-05	0.252878	3505	0.922646	0.0282514	1	159833713	VSIG8		TSS1500
cg02848039	-0.000113262	2.59402e-05	1.30567e-05	0.252878	3505	0.0757722	0.0251066	15	64386027	FAM96A
cg02483462	0.000243563	5.59139e-05	1.36333e-05	0.252878	3505	0.795108	0.0423086	9	140939579	CACNA1B	N_Shore	Body
cg26343154	0.000194788	4.47701e-05	1.39768e-05	0.252878	3505	0.792121	0.0447617	1	12089946	MIIP		Body
cg08695558	0.000137325	3.16532e-05	1.47799e-05	0.252878	3505	0.854961	0.0399944	22	46507614	MIRLET7A3
cg10197546	-9.73301e-05	2.24407e-05	1.48736e-05	0.252878	3505	0.0484437	0.0139238	8	28347928	FBXO16	N_Shelf	TSS200
cg04981315	0.000129326	3.00601e-05	1.74234e-05	0.252878	3505	0.842656	0.0232886	1	110768719	KCNC4
cg20665007	0.000158911	3.69769e-05	1.77674e-05	0.252878	3505	0.75467	0.0332175	19	10793130	ILF3
cg11971423	0.000259506	6.04109e-05	1.79004e-05	0.252878	3505	0.71593	0.0607868	17	46653711	HOXB4	N_Shore	3'UTR
cg04534926	-0.000167274	3.8993e-05	1.83798e-05	0.252878	3505	0.0910726	0.0272498	16	49314257	CBLN1	Island	Body
cg05997801	0.000142767	3.34055e-05	1.97874e-05	0.252878	3505	0.874416	0.018951	16	27472247	GTF3C1		3'UTR
cg11831182	0.000143588	3.37156e-05	2.11136e-05	0.252878	3505	0.8568	0.0337194	1	156104614	LMNA
cg03816687	-0.000149963	3.5269e-05	2.17873e-05	0.252878	3505	0.0940876	0.0265947	20	21683745		Island
cg05949660	0.000223089	5.2514e-05	2.21155e-05	0.252878	3505	0.677437	0.0416293	6	109777642	MICAL1
cg05044778	0.000162147	3.81988e-05	2.24666e-05	0.252878	3505	0.677652	0.0459251	3	126735725	PLXNA1	N_Shore	Body
cg27362255	0.000130804	3.08165e-05	2.25165e-05	0.252878	3505	0.88567	0.0222943	12	133295432	PGAM5
cg13035611	-0.000118167	2.78695e-05	2.293e-05	0.252878	3505	0.0589296	0.0163707	11	111742181	ALG9
cg21005410	0.000127893	3.01824e-05	2.32624e-05	0.252878	3505	0.869356	0.0221252	7	4177351	SDK1
cg00987379	-0.000121619	2.87527e-05	2.40244e-05	0.252878	3505	0.0769062	0.0226337	8	28244386	ZNF395	S_Shore	TSS1500
cg15633981	-9.95991e-05	2.35651e-05	2.43377e-05	0.252878	3505	0.0745532	0.017152	6	33281768	TAPBP
cg19380394	0.000200118	4.74994e-05	2.59261e-05	0.260084	3505	0.910155	0.03585	4	171960501
cg27077773	0.000162578	3.86316e-05	2.64219e-05	0.260084	3505	0.797286	0.0415943	16	88512653		Island
cg11215013	0.000182521	4.35365e-05	2.83275e-05	0.26336	3505	0.742244	0.030375	16	89777115	C16orf7	Island	Body
cg04657183	0.000312838	7.47095e-05	2.89244e-05	0.26336	3505	0.661039	0.0817629	2	175636905
cg00656881	0.00016734	3.99793e-05	2.9195e-05	0.26336	3505	0.782411	0.0266434	1	2138757	C1orf86	S_Shore	5'UTR
cg02928278	0.000113859	2.72219e-05	2.9571e-05	0.26336	3505	0.865019	0.0251622	6	29574918	GABBR1
cg20038346	0.000147826	3.54301e-05	3.0934e-05	0.266097	3505	0.792852	0.0297406	19	19641678	YJEFN3	N_Shore	Body
cg14826683	0.000237324	5.69323e-05	3.1414e-05	0.266097	3505	0.887301	0.0434249	1	153013830	SPRR2D		TSS1500
cg08149865	0.000252255	6.06532e-05	3.27626e-05	0.266097	3505	0.654288	0.055243	8	21914600	EPB49
cg15039036	0.000123374	2.97251e-05	3.40353e-05	0.266097	3504	0.840103	0.0184115	6	31646262	LY6G5C	N_Shelf	Body
cg14591123	-0.000180031	4.34073e-05	3.44784e-05	0.266097	3505	0.135855	0.0436121	3	38040395	VILL	Island	Body
cg24750674	0.000144238	3.48164e-05	3.51784e-05	0.266097	3505	0.877107	0.0293655	17	79097243	AATK	S_Shore	Body
cg01887308	-0.000100029	2.41663e-05	3.57592e-05	0.266097	3504	0.0546639	0.0243641	16	88520467	ZFPM1	Island	Body
cg20163796	0.000158426	3.82886e-05	3.59532e-05	0.266097	3505	0.835061	0.0417381	1	202287239	LGR6
cg26483802	0.000112834	2.72813e-05	3.62808e-05	0.266097	3505	0.868492	0.0372292	19	1830911	REXO1	S_Shelf	Body
cg06644553	-0.000220845	5.3749e-05	4.06966e-05	0.284493	3505	0.331838	0.0548156	5	115297723	LVRN	Island	TSS1500
cg18666748	0.000124559	3.03258e-05	4.10192e-05	0.284493	3505	0.874283	0.0379128	19	733352	PALM
cg14300531	0.000289026	7.0371e-05	4.10706e-05	0.284493	3500	0.850422	0.0491887	11	73969506
cg26668272	0.000163272	3.98574e-05	4.29321e-05	0.287817	3505	0.807449	0.0446574	16	58532470	NDRG4
cg26788812	0.000160945	3.93291e-05	4.36879e-05	0.287817	3505	0.801126	0.0424441	1	3438863	MEGF6	S_Shelf	Body
cg08089449	0.000215667	5.27561e-05	4.45692e-05	0.287817	3505	0.892092	0.0385703	11	9384823		N_Shore
cg17661462	-0.000128852	3.15416e-05	4.51404e-05	0.287817	3505	0.0755926	0.0201458	19	7741838	C19orf59	N_Shelf	TSS200
cg26331991	0.000127982	3.13768e-05	4.63203e-05	0.287817	3505	0.853982	0.0217323	17	79506973	C17orf70
cg09352310	-0.00014134	3.46635e-05	4.66681e-05	0.287817	3505	0.0810623	0.0239817	6	32862445		Island
cg16249035	-0.000160281	3.93464e-05	4.73609e-05	0.287817	3505	0.103185	0.0296186	12	114843490	TBX5
cg06635832	-0.000161443	3.96487e-05	4.77062e-05	0.287817	3505	0.131419	0.0306587	5	154654216
cg08889551	-0.000164212	4.04817e-05	5.10406e-05	0.295461	3505	0.127277	0.0427426	1	176175820	RFWD2
cg14193097	0.000116607	2.87573e-05	5.12747e-05	0.295461	3505	0.908755	0.0290425	9	116150138	ALAD		3'UTR
cg00287016	0.000115115	2.83986e-05	5.16849e-05	0.295461	3505	0.88373	0.0297805	7	99691875	MIR25
cg19286672	0.000145776	3.607e-05	5.43168e-05	0.295461	3505	0.72076	0.0473968	17	48242743	SGCA
cg06852240	0.000232202	5.74593e-05	5.43394e-05	0.295461	3505	0.752684	0.0439581	16	85520182		S_Shore
cg24687639	-0.000109077	2.69932e-05	5.45244e-05	0.295461	3505	0.0943322	0.0316742	15	41576060	LOC729082	Island	TSS200
cg22834653	-0.000103213	2.55589e-05	5.50557e-05	0.295461	3505	0.0132281	0.0144263	3	192232077	FGF12	Island	Body
cg23343073	0.000199798	4.95718e-05	5.69279e-05	0.295461	3505	0.780689	0.0414454	11	65360449	KCNK7
cg19919209	0.000129921	3.22359e-05	5.69937e-05	0.295461	3505	0.839061	0.0271605	11	64804476	SNX15
cg24859433	0.000177806	4.41646e-05	5.79469e-05	0.295461	3505	0.861129	0.040013	6	30720203
cg22529396	0.000158124	3.92867e-05	5.82331e-05	0.295461	3505	0.607858	0.05535	2	128293186	MYO7B		TSS200
cg00471059	0.000163918	4.07637e-05	5.91565e-05	0.295461	3505	0.658783	0.0481116	5	179562620	RASGEF1C	N_Shore	Body
cg25251621	0.000112182	2.79163e-05	5.99388e-05	0.295461	3505	0.900456	0.0293468	5	179563738	RASGEF1C	Island	Body
cg05879380	-6.42242e-05	1.60065e-05	6.15249e-05	0.295461	3505	0.0123407	0.00918843	6	109777101	MICAL1
cg17592231	-0.000183003	4.56337e-05	6.19354e-05	0.295461	3505	0.503025	0.0525996	11	43604758		S_Shore
cg09646934	0.000225106	5.61433e-05	6.21265e-05	0.295461	3505	0.752463	0.0454449	5	535485		Island
cg14023774	0.000188734	4.70829e-05	6.24012e-05	0.295461	3505	0.676133	0.0435451	6	33246157	B3GALT4	S_Shore	1stExon
cg20585830	0.000192907	4.82407e-05	6.49713e-05	0.295505	3505	0.817698	0.0349492	22	21998385	SDF2L1	S_Shore	Body
cg00632560	0.000283303	7.08515e-05	6.51381e-05	0.295505	3505	0.831785	0.0444825	20	62675267		S_Shore
cg06672250	0.000197733	4.94678e-05	6.54236e-05	0.295505	3505	0.673405	0.0481391	8	21914593	EPB49
cg14410018	0.000115093	2.88266e-05	6.68623e-05	0.295505	3505	0.898449	0.0288765	17	18177546	TOP3A		3'UTR
cg08074477	0.000167698	4.20158e-05	6.70771e-05	0.295505	3505	0.630239	0.0431045	17	38657949	TNS4		TSS200
cg21860045	0.000137704	3.45005e-05	6.71505e-05	0.295505	3505	0.903579	0.0301303	2	153456688	FMNL2		Body
cg25338242	0.000127006	3.18668e-05	6.87537e-05	0.29579	3505	0.895093	0.0298866	13	114786047	RASA3	N_Shore	Body
cg03589259	0.000205487	5.15791e-05	6.93038e-05	0.29579	3505	0.823198	0.0290816	3	49689805	BSN	N_Shore	Body
cg08164006	-0.000236749	5.94606e-05	6.98534e-05	0.29579	3505	0.282521	0.0554847	9	139086145		Island
cg21953025	-0.000141596	3.5585e-05	7.06383e-05	0.29579	3505	0.117727	0.0271826	2	216877750	MREG	N_Shore	Body
ch.2.226789810F	-6.16658e-05	1.55152e-05	7.19465e-05	0.29579	3505	0.0158222	0.00874086	2	227081566
cg15228639	0.000140296	3.5325e-05	7.2887e-05	0.29579	3505	0.769025	0.0456844	15	42289939	PLA2G4E		Body
cg07415388	0.000125206	3.15563e-05	7.41849e-05	0.29579	3505	0.850499	0.027472	17	17717276	MIR33B
cg07055993	-0.000175768	4.43246e-05	7.47923e-05	0.29579	3505	0.120885	0.038409	15	54051901	WDR72	Island	TSS200
cg14513448	0.000133444	3.36556e-05	7.49664e-05	0.29579	3505	0.779417	0.0521492	9	140192646		S_Shore
cg13933409	-0.000145338	3.66572e-05	7.5123e-05	0.29579	3505	0.0999836	0.0348355	20	43150562	SERINC3
cg00016968	0.000143332	3.62053e-05	7.68227e-05	0.298759	3505	0.846637	0.0359553	1	113250448	RHOC
cg11339839	0.000197444	4.98998e-05	7.74745e-05	0.298759	3505	0.660327	0.0626454	17	77901129		Island
cg07470570	0.000410834	0.000103935	7.89062e-05	0.298874	3438	0.453698	0.0657381	7	70163455	AUTS2
cg09902245	-9.4821e-05	2.40025e-05	7.95443e-05	0.298874	3505	0.0503673	0.0187664	18	32821202	ZNF397
cg06529761	0.000124737	3.16024e-05	8.08574e-05	0.298874	3505	0.845669	0.0276621	16	3702486	DNASE1		TSS1500

## Sheet: Table S7
Table S13: Non-Significant CpG sites associated with HTN from repeated methylation measurements.
probeID	BETA	SE	P_VAL	adj_p	N_samp	mean	SD	CHR	MAPINFO	UCSC_RefGene_Name	Relation_to_UCSC_CpG_Island	UCSC_RefGene_Group
cg05241194	-0.00265362	0.000508977	2.12123e-07	0.0793453	1960	0.0377824	0.0107433	2	86850043	RNF103
cg09748770	-0.00452804	0.000895518	4.6756e-07	0.0874464	1960	0.0606357	0.0261792	7	21467405	SP4	Island	TSS1500
cg19147534	0.012218	0.00262481	3.52215e-06	0.333321	1929	0.247322	0.0620627	10	91377755	PANK1
cg24350884	-0.00120049	0.00025834	3.66979e-06	0.333321	1960	0.00903556	0.00684886	17	33570047	SLFN5	Island	TSS200
cg04234680	0.00442627	0.000961068	4.45551e-06	0.333321	1960	0.0442927	0.0207533	14	51562550	TRIM9
cg09085823	-0.00311019	0.000704691	1.07272e-05	0.650383	1960	0.0492912	0.0198713	20	30795283	POFUT1
cg01835766	0.00132683	0.000302524	1.21712e-05	0.650383	1960	0.00532958	0.00716261	20	55043526	C20orf43	Island	TSS200
cg07429515	-0.00344766	0.000799606	1.72893e-05	0.707081	1960	0.931916	0.0284047	17	80871405	TBCD	Island	Body
cg15572907	0.0155017	0.0036454	2.27703e-05	0.707081	1960	0.574302	0.138994	19	40995921	SPTBN4	Island	Body
cg00577030	-0.00308785	0.000732075	2.62025e-05	0.707081	1960	0.0759512	0.053509	20	62496404	TPD52L2
cg17141902	0.0039214	0.000934068	2.8221e-05	0.707081	1960	0.566382	0.0500453	9	95897216	NINJ1	S_Shore	TSS1500
cg23355674	-0.00200411	0.000477358	2.84979e-05	0.707081	1960	0.0238572	0.00966386	7	149470284	ZNF467
cg04110213	0.00273513	0.000654011	3.0593e-05	0.707081	1960	0.930146	0.029429	14	104024505	BAG5
cg02058002	-0.00401536	0.000970273	3.68895e-05	0.707081	1960	0.0947	0.0293176	2	75185571	POLE4	Island	TSS1500
cg02405517	0.0118156	0.00285635	3.74239e-05	0.707081	1960	0.400782	0.109557	19	7984832	SNAPC2
cg01697092	-0.0061398	0.00149333	4.12706e-05	0.707081	1960	0.83274	0.0452617	5	176168911		N_Shore
cg03970176	0.00382675	0.000933888	4.39805e-05	0.707081	1960	0.852085	0.0369452	2	129284348
cg10507508	0.00424263	0.00103848	4.62185e-05	0.707081	1960	0.102602	0.0214142	19	30719828		Island
cg12694820	-0.00661259	0.00161926	4.67756e-05	0.707081	1960	0.141282	0.0669036	6	41041189	NFYA
cg19408398	0.0115989	0.00284442	4.77064e-05	0.707081	1960	0.638447	0.0934462	4	54243328	FIP1L1
cg06756217	0.00538892	0.00132584	5.00929e-05	0.707081	1917	0.900869	0.0329655	11	1092321	MUC2	N_Shelf	Body
cg17386777	-0.00333121	0.000821025	5.22804e-05	0.707081	1960	0.0662545	0.0282431	9	36166828		Island
cg26011199	-0.00174741	0.000431123	5.25221e-05	0.707081	1960	0.0145364	0.00893509	1	25665163	TMEM50A	Island	5'UTR
cg16133845	-0.0015242	0.000376778	5.42874e-05	0.707081	1960	0.010506	0.00791981	7	156686123	LMBR1	Island	TSS1500
cg23172671	0.010434	0.00257858	5.43616e-05	0.707081	1958	0.331945	0.0655328	1	203482523
cg14555127	-0.00703154	0.00173884	5.4643e-05	0.707081	1960	0.121087	0.0642825	7	35841578	2007-09-01
cg07343478	-0.00312878	0.000773951	5.55901e-05	0.707081	1960	0.0810608	0.0290155	10	13141885	OPTN
cg19961649	0.0053427	0.00132718	5.97349e-05	0.707081	1960	0.893796	0.0327314	2	76337965
cg02996684	-0.00919474	0.00229133	6.22708e-05	0.707081	1960	0.125155	0.0778841	17	73257924	GGA3
cg14145632	-0.0127913	0.00318811	6.28267e-05	0.707081	1926	0.324551	0.101958	8	86112946	E2F5
cg06222851	0.00307669	0.00076722	6.37231e-05	0.707081	1960	0.0524658	0.0383413	10	50970358	OGDHL
cg16782493	0.00256772	0.000640768	6.45867e-05	0.707081	1960	0.937584	0.0172869	7	821690	HEATR2	Island	Body
cg02891664	-0.00535238	0.00134539	7.2877e-05	0.707081	1960	0.0666488	0.0349767	4	1004678	FGFRL1
cg08111895	-0.000822916	0.000208014	7.98634e-05	0.707081	1960	0.00425311	0.0046283	11	31531177	ELP4
cg21657876	-0.00376255	0.000951547	8.05108e-05	0.707081	1960	0.0603295	0.0264813	11	72354022	PDE2A
cg06500161	0.00546556	0.00138521	8.24361e-05	0.707081	1960	0.635837	0.0576438	21	43656587	ABCG1
cg18813148	-0.00457867	0.00116062	8.2626e-05	0.707081	1960	0.0636272	0.0323263	1	16173906	SPEN
cg02678414	-0.00188181	0.000477554	8.51236e-05	0.707081	1960	0.954084	0.0226173	16	2209840	TRAF7	S_Shelf	5'UTR
cg07270872	-0.00596537	0.00151674	8.71279e-05	0.707081	1960	0.782925	0.0402242	10	3678924
ch.7.2068158F	-0.00600224	0.00152933	8.98541e-05	0.707081	1954	0.0453475	0.0340713	7	98536084	TRRAP		Body
cg07611933	-0.00402629	0.00102791	9.37884e-05	0.707081	1960	0.906542	0.0382743	16	2773245		S_Shore
cg01866597	-0.00578449	0.00148266	9.99231e-05	0.707081	1960	0.0815626	0.0394883	16	837896	RPUSD1
cg27109971	-0.00210767	0.000540734	0.000100366	0.707081	1960	0.0413142	0.0110192	18	267637	THOC1	N_Shore	Body
cg14986357	0.00305705	0.000784042	0.000100709	0.707081	1960	0.903502	0.0383547	1	44888866	RNF220		Body
cg06966887	-0.00337151	0.000865265	0.000101902	0.707081	1960	0.0787712	0.0175019	5	443603	EXOC3
cg09179987	0.00745756	0.00191968	0.000105924	0.707081	1918	0.876574	0.0390415	1	167433047	CD247
cg10216848	0.00267432	0.000688113	0.000106256	0.707081	1960	0.909348	0.0377139	16	70804779	VAC14		Body
cg07222113	-0.00377532	0.000973198	0.000108253	0.707081	1960	0.0482773	0.0260048	8	104427719	DCAF13
cg24607755	0.00298812	0.000771233	0.0001104	0.707081	1960	0.0538653	0.0158695	11	36171375	LDLRAD3		Body
cg12627454	0.00272982	0.000704595	0.000110718	0.707081	1960	0.0317618	0.0136712	15	68724370	ITGA11	Island	1stExon
cg09046370	-0.00744111	0.00192065	0.000111155	0.707081	1960	0.825467	0.0574992	5	178670670	ADAMTS2
cg01834776	-0.00642386	0.00165911	0.000112612	0.707081	1960	0.0796309	0.0400711	14	24898905	KHNYN
cg04022063	0.00637787	0.00164935	0.000114784	0.707081	1960	0.042186	0.034988	15	30114295	TJP1
cg25793736	0.00371517	0.000960805	0.000115068	0.707081	1960	0.878738	0.0372408	4	4629206
cg08026502	-0.000770042	0.000199286	0.0001152	0.707081	1960	0.00363433	0.00410635	3	196366437	LRRC33	Island	TSS1500
cg22465238	-0.00188741	0.000488255	0.000115378	0.707081	1960	0.0434311	0.0100134	3	183966982	ALG3
cg27178045	-0.00930441	0.00240851	0.000116803	0.707081	1938	0.748656	0.0640743	7	23753823	STK31
cg04364540	-0.0040087	0.00103958	0.000118968	0.707081	1960	0.0902752	0.0363955	10	116582297	FAM160B1
cg25308440	-0.00654735	0.00170146	0.00012316	0.707081	1960	0.869972	0.0380752	19	3229762	BRUNOL5	S_Shore	Body
cg11296553	-0.00331614	0.00086363	0.000127097	0.707081	1960	0.0279848	0.0185382	5	612297	CEP72	Island	TSS200
cg26464006	-0.00325971	0.000849195	0.000127702	0.707081	1960	0.0523685	0.0452952	10	1034338	GTPBP4	Island	TSS200
cg27466042	-0.00320772	0.000836376	0.00013053	0.707081	1960	0.872404	0.0248026	17	36896370	PCGF2		Body
cg02640306	-0.00496133	0.00129345	0.000130587	0.707081	1960	0.0788983	0.0428403	2	191745287	GLS	Island	TSS1500
cg08543703	-0.00181504	0.000473263	0.000130924	0.707081	1960	0.00700983	0.00973989	1	12040447	MFN2
cg24680863	-0.0014415	0.000377937	0.000140933	0.707081	1960	0.0136273	0.00918837	5	112849610	YTHDC2	Island	1stExon
cg00002591	0.002195	0.000575353	0.00014192	0.707081	1960	0.910452	0.0430018	3	52870543	MUSTN1		TSS1500
cg13410614	-0.00462763	0.00121371	0.000142586	0.707081	1960	0.389598	0.0615809	9	136341915	SLC2A6
cg12877039	0.00986657	0.00258789	0.000143469	0.707081	1960	0.36884	0.0832951	5	140857192	PCDHGA4
cg14157549	0.0100697	0.00264209	0.000143562	0.707081	1960	0.759643	0.0790501	6	168393963		S_Shelf
cg21476593	-0.00316182	0.000831411	0.000147393	0.707081	1960	0.0450337	0.0177456	16	2265427	PGP	Island	TSS1500
cg24659411	-0.00265395	0.000697477	0.000147632	0.707081	1960	0.0707851	0.0187906	6	38607933	BTBD9
cg22126965	0.0202778	0.0053483	0.000154889	0.707081	1937	0.589096	0.149096	7	1015501	COX19	S_Shore	TSS1500
cg25575458	-0.000734141	0.000193575	0.000155319	0.707081	1960	0.988947	0.00458176	3	39821421
cg09121849	-0.000894903	0.000236254	0.00015656	0.707081	1960	0.00385162	0.00473594	13	30169249	SLC7A1	Island	5'UTR
cg20706192	-0.00198841	0.000525019	0.00015692	0.707081	1960	0.0422103	0.0214296	7	26241055	CBX3
cg04865180	0.00384804	0.0010172	0.000160361	0.707081	1960	0.036518	0.0240352	13	23734385		Island
cg19002779	-0.00289144	0.000764778	0.000161072	0.707081	1960	0.0508802	0.0162841	20	57465993	GNAS
cg04589156	-0.00252709	0.000668293	0.000162251	0.707081	1960	0.0491958	0.0137835	19	507132	C19orf20	Island	TSS1500
cg13892902	-0.0064149	0.0016979	0.000164461	0.707081	1960	0.11463	0.0442434	15	43478040	CCNDBP1
cg27224392	-0.00276525	0.000732763	0.000165647	0.707081	1960	0.0734203	0.0177891	10	104474430	SFXN2
cg24539455	0.0070483	0.00186816	0.000167218	0.707081	1960	0.560302	0.0479927	1	17846768
cg26255689	-0.00786507	0.0020844	0.000167324	0.707081	1959	0.831501	0.0593215	12	71011236	PTPRB		Body
cg00232874	0.00217881	0.000577363	0.000167354	0.707081	1960	0.0176721	0.0120929	16	85588351		Island
cg22861286	0.00998886	0.00264882	0.000168204	0.707081	1960	0.670413	0.0747559	1	54757003	SSBP3
cg10887757	-0.00408133	0.00108312	0.000171089	0.707081	1960	0.0972467	0.0314301	17	2305255	MNT	Island	TSS1500
cg10642423	-0.00313031	0.000831682	0.000174009	0.707081	1960	0.0667028	0.018519	2	42588460	COX7A2L	Island	TSS200
cg02275830	-0.00192065	0.000510571	0.000175414	0.707081	1960	0.047164	0.0103295	14	74318774	PTGR2
cg17004101	-0.00359381	0.000957555	0.000179785	0.707081	1960	0.0589888	0.022643	19	18285022	IFI30	Island	Body
cg01687402	0.00282961	0.00075354	0.000180179	0.707081	1960	0.881517	0.0403944	17	48620661	EPN3	S_Shore	3'UTR
cg21346043	0.00812396	0.00216496	0.000180445	0.707081	1959	0.224306	0.0667375	8	86351067	CA3
cg02721000	0.00327433	0.000874761	0.000187041	0.707081	1960	0.0813095	0.0367239	12	54441213	HOXC4	Island	5'UTR
cg15360478	-0.00312489	0.000835017	0.000188707	0.707081	1960	0.882024	0.0339738	2	43094440
cg20042798	-0.00449935	0.00120262	0.000189789	0.707081	1960	0.152269	0.0565531	3	13036713	IQSEC1	S_Shore	Body
cg13541961	-0.00383335	0.00102578	0.000193504	0.707081	1960	0.0681737	0.0283199	1	54965272		Island
cg21702128	-0.00367531	0.000983925	0.000194851	0.707081	1960	0.103552	0.022853	5	142784721	NR3C1
cg12986501	0.00366888	0.000983448	0.000198446	0.707081	1960	0.828081	0.0486736	9	139735010	C9orf86
cg04296699	0.00212089	0.000569004	0.00019902	0.707081	1960	0.0173466	0.012268	1	151810904	C2CD4D
cg19299201	0.00964706	0.00259102	0.000203422	0.707081	1960	0.744886	0.0816958	11	126872003	KIRREL3
cg03310453	-0.00516462	0.00138719	0.000204026	0.707081	1960	0.113093	0.0557729	12	111180513	PPP1CC
cg03360611	-0.00223329	0.000600117	0.000205683	0.707081	1960	0.0245601	0.0130867	4	53578553	SNORA26

## Sheet: Table S8
Table S14: Non-Significant CpG sites associated with SBP from repeated methylation measurements.
probeID	BETA	SE	P_VAL	adj_p	N_samp	mean	SD	CHR	MAPINFO	UCSC_RefGene_Name	Relation_to_UCSC_CpG_Island	UCSC_RefGene_Group
cg27516100	0.000166276	3.46797e-05	1.75609e-06	0.276063	1960	0.509404	0.0616356	6	30624520	DHX16
cg25921544	0.000155647	3.25491e-05	1.87258e-06	0.276063	1960	0.823932	0.0574952	2	240040290	HDAC4		Body
cg03396664	0.000151772	3.21533e-05	2.53339e-06	0.276063	1960	0.770742	0.05289	16	88479546
cg03773862	-0.000195107	4.16184e-05	2.95212e-06	0.276063	1960	0.838048	0.0375003	7	37123550	ELMO1		Body
cg00582671	0.000176675	3.8335e-05	4.31829e-06	0.291778	1960	0.743023	0.0392873	1	872235	SAMD11	S_Shore	Body
cg18263014	-0.000101368	2.21035e-05	4.84467e-06	0.291778	1960	0.896687	0.0386704	6	31833386	SLC44A4	S_Shelf	Body
cg00396699	0.000243634	5.34016e-05	5.46029e-06	0.291778	1960	0.681661	0.0636845	16	1226067	CACNA1H
cg01970496	3.54667e-05	7.96175e-06	8.88193e-06	0.366722	1960	0.00565234	0.00650717	2	177005398		Island
cg07304943	-0.000100232	2.2516e-05	9.10609e-06	0.366722	1960	0.920101	0.0349256	6	28886296	TRIM27		Body
cg18666748	0.000108592	2.44836e-05	9.80398e-06	0.366722	1960	0.875823	0.0384455	19	733352	PALM
cg06975166	-0.000101009	2.29012e-05	1.09775e-05	0.373289	1960	0.91683	0.0239303	11	35159087	CD44
cg08625564	0.000150921	3.54628e-05	2.18428e-05	0.610756	1960	0.740873	0.0386711	17	1553453	RILP	S_Shore	TSS200
cg05411186	0.000140167	3.29558e-05	2.21568e-05	0.610756	1960	0.68233	0.0468987	3	47890988	DHX30
cg07107628	0.000210572	4.95814e-05	2.28592e-05	0.610756	1960	0.871989	0.0554036	6	27210934
cg18842187	0.00013956	3.31966e-05	2.75528e-05	0.68344	1960	0.634844	0.0361173	6	33647826	ITPR3		Body
cg00502254	0.000165505	3.95063e-05	2.92339e-05	0.68344	1960	0.693242	0.0419545	1	12201600	TNFRSF8
cg25575458	-2.24173e-05	5.39237e-06	3.39326e-05	0.738587	1960	0.988947	0.00458176	3	39821421
cg14267671	0.000148919	3.59308e-05	3.55418e-05	0.738587	1960	0.712987	0.0460194	19	45572412	SFRS16	N_Shelf	Body
cg27246571	0.000215416	5.2273e-05	3.95905e-05	0.77942	1960	0.765667	0.0546074	12	96389588	HAL	Island	Body
cg08474521	-3.84979e-05	9.42952e-06	4.63982e-05	0.805263	1960	0.985724	0.0074542	7	1315866		Island
cg09279169	-0.000166987	4.10893e-05	5.01979e-05	0.805263	1960	0.180111	0.0494406	19	38147309	ZFP30	S_Shore	TSS1500
cg15106082	0.000156198	3.84372e-05	5.02323e-05	0.805263	1960	0.65697	0.0438587	2	240146162	HDAC4		Body
cg11460110	0.000180647	4.46708e-05	5.46675e-05	0.805263	1960	0.50551	0.0527065	6	30530458	PRR3
cg02273797	-0.000121793	3.01298e-05	5.51524e-05	0.805263	1960	0.192901	0.0369076	1	33191153
cg25003924	0.000142948	3.54855e-05	5.83361e-05	0.805263	1960	0.610914	0.0415605	15	52861754	ARPP19	S_Shore	TSS1500
cg05949181	-0.000124895	3.10174e-05	5.90775e-05	0.805263	1960	0.794556	0.0604531	22	39154591		S_Shelf
cg11199869	8.1722e-05	2.03328e-05	6.07184e-05	0.805263	1960	0.0247613	0.0165726	1	171220575	FMO1		5'UTR
cg03037684	0.000156312	3.89094e-05	6.11096e-05	0.805263	1960	0.670804	0.0315719	6	152421333	ESR1
cg25639095	-0.000106884	2.66679e-05	6.38589e-05	0.805263	1960	0.947979	0.0243415	17	77078175	ENGASE		Body
cg27129724	-0.000142784	3.57367e-05	6.74729e-05	0.805263	1960	0.879159	0.0346019	6	53217374		S_Shelf
cg10149582	0.000149175	3.73569e-05	6.76023e-05	0.805263	1960	0.791907	0.0369552	14	23846456	CMTM5
cg27365342	0.000145953	3.65909e-05	6.88896e-05	0.805263	1960	0.682371	0.0622246	6	12881417	PHACTR1		Body
cg10811502	9.20668e-05	2.31192e-05	7.12623e-05	0.807756	1960	0.84152	0.0257035	20	30407370	MYLK2	N_Shelf	5'UTR
cg12713735	-0.000110707	2.78721e-05	7.38858e-05	0.809485	1960	0.873945	0.0348109	10	79559001	DLG5		Body
cg05567440	-0.00016749	4.22635e-05	7.67098e-05	0.809485	1960	0.849673	0.0391403	11	61772344
cg18347442	9.292e-05	2.3461e-05	7.79071e-05	0.809485	1960	0.893162	0.0200169	6	106868843
cg11381281	-9.13432e-05	2.32949e-05	9.13327e-05	0.813305	1960	0.978524	0.018655	19	56133680	ZNF784	Island	Body
cg25108988	0.000125841	3.21459e-05	9.37421e-05	0.813305	1960	0.885704	0.0355647	3	6109053
cg24049451	8.50321e-05	2.17768e-05	9.82627e-05	0.813305	1960	0.875301	0.037247	17	37826163	PNMT	S_Shore	Body
cg18743068	-7.78532e-05	2.0007e-05	0.000103642	0.813305	1960	0.0525116	0.030608	10	94831650		Island
cg12887701	-3.19364e-05	8.21107e-06	0.000103863	0.813305	1960	0.00767246	0.00626522	11	96123196	JRKL
cg20564764	0.000136139	3.50072e-05	0.000104768	0.813305	1960	0.0813357	0.0267638	5	146833171	DPYSL3
cg08069931	0.000175372	4.51555e-05	0.000106484	0.813305	1960	0.138556	0.0378979	11	130731865
cg02415834	0.000117985	3.04213e-05	0.000108662	0.813305	1960	0.903791	0.0274295	19	45146246	PVR
cg26149485	0.000161082	4.15514e-05	0.000109855	0.813305	1960	0.830205	0.0512785	19	2428350	LMNB2
cg26601496	0.000123249	3.1841e-05	0.000112187	0.813305	1960	0.6842	0.0483781	1	204955125	NFASC
cg05047908	0.000112157	2.90085e-05	0.000114468	0.813305	1960	0.767924	0.0424504	7	157084809
cg06225476	0.000290989	7.54587e-05	0.000119723	0.813305	1933	0.760067	0.0755434	7	116169488	CAV1	S_Shelf	Body
cg02518824	0.000120558	3.12889e-05	0.00012045	0.813305	1960	0.800611	0.0394848	21	43442057	C21orf121		TSS200
cg07243548	0.000207868	5.39998e-05	0.000122574	0.813305	1960	0.779422	0.0538003	1	108231160	VAV3
cg09357795	7.82996e-05	2.03485e-05	0.000123549	0.813305	1960	0.892661	0.0222662	1	3731550	KIAA0562	Island	3'UTR
cg25122752	-0.000137277	3.57081e-05	0.000125187	0.813305	1960	0.870455	0.034924	5	114713211
cg21955549	0.000149199	3.88182e-05	0.00012562	0.813305	1960	0.845809	0.0409238	15	65319269	MTFMT	N_Shelf	Body
cg26656202	0.000106843	2.77984e-05	0.000125783	0.813305	1960	0.822908	0.0781064	4	1043421		Island
cg18307978	0.000138872	3.61452e-05	0.000126133	0.813305	1960	0.682313	0.031932	7	30953124	AQP1		Body
cg06146466	0.000213702	5.57326e-05	0.000130357	0.813305	1954	0.818892	0.0565125	3	59501481
cg04234680	0.000102015	2.66369e-05	0.000132953	0.813305	1960	0.0442927	0.0207533	14	51562550	TRIM9
cg09269619	0.000153196	4.01051e-05	0.000137737	0.813305	1960	0.734644	0.0391843	4	713179	PCGF3	N_Shore	5'UTR
cg12298872	0.000162234	4.25079e-05	0.000139646	0.813305	1960	0.673301	0.0431977	1	228352449	C1orf69	N_Shore	TSS1500
cg04406454	0.000232311	6.09391e-05	0.00014222	0.813305	1959	0.0888743	0.0449208	6	10398494	TFAP2A
cg02136725	-3.74965e-05	9.83296e-06	0.00014224	0.813305	1960	0.00841749	0.00804989	14	58765609	FLJ31306
cg16215705	0.000229471	6.01883e-05	0.000142535	0.813305	1960	0.822111	0.0648527	4	7846669	AFAP1
cg04317765	0.000157035	4.12599e-05	0.00014583	0.813305	1960	0.827477	0.042933	14	72219158
cg00534380	0.000162795	4.28294e-05	0.000149108	0.813305	1960	0.777443	0.0485464	2	101766586	TBC1D8	N_Shore	Body
cg04988729	7.15257e-05	1.88191e-05	0.000149218	0.813305	1960	0.923259	0.0161577	11	606583	PHRF1		Body
cg23015327	-0.000212953	5.60335e-05	0.000149615	0.813305	1960	0.81636	0.0642711	17	292975	FAM101B	Island	Body
cg09730672	-2.75352e-05	7.25136e-06	0.00015081	0.813305	1960	0.00624294	0.00518887	8	86157838	CA13
cg08088161	-0.000174477	4.59522e-05	0.000151014	0.813305	1960	0.296202	0.0485191	19	55791950	HSPBP1
cg06834698	0.000102635	2.70491e-05	0.000152535	0.813305	1960	0.897087	0.0205465	11	7961985	OR10A3		TSS1500
cg02148562	6.33078e-05	1.66895e-05	0.000154099	0.813305	1960	0.883937	0.0239095	8	128766988
cg00954391	0.000140933	3.71922e-05	0.000155719	0.813305	1960	0.702156	0.0370457	10	612391	DIP2C		Body
cg24380653	9.09814e-05	2.40384e-05	0.000158885	0.813305	1960	0.860582	0.0427675	13	31308509	ALOX5AP		TSS1500
cg13289884	-0.000134069	3.55065e-05	0.000165345	0.813305	1943	0.0353107	0.0257894	12	12872686	CDKN1B	S_Shore	3'UTR
cg08662619	0.000142719	3.78229e-05	0.00016601	0.813305	1960	0.903278	0.0287541	6	150070041	PCMT1	N_Shore	TSS1500
cg08969102	0.000132762	3.52744e-05	0.000172442	0.813305	1959	0.837196	0.0570815	5	133563532		S_Shore
cg24375007	-0.000151213	4.0196e-05	0.000173657	0.813305	1960	0.288124	0.0441453	10	43725612	RASGEF1A	Island	5'UTR
cg13470333	-4.9014e-05	1.30321e-05	0.000175174	0.813305	1960	0.976301	0.0122383	7	1908714	MAD1L1
cg08035241	-0.000122377	3.25539e-05	0.000175491	0.813305	1960	0.884529	0.0385866	11	8283394	LMO1	N_Shore	Body
cg02281662	-4.60277e-05	1.22405e-05	0.000175804	0.813305	1960	0.985364	0.00905656	14	104643907	KIF26A	Island	Body
cg13442656	0.000136425	3.63124e-05	0.000177205	0.813305	1960	0.697774	0.0560617	9	127246382	NR5A1	N_Shelf	Body
cg27038101	7.32914e-05	1.95539e-05	0.000184231	0.813305	1960	0.880463	0.0343085	16	67965804	CTRL	N_Shelf	TSS200
cg09341423	-8.71765e-05	2.32944e-05	0.000188771	0.813305	1959	0.0410665	0.0166795	14	78083459	SPTLC2	S_Shore	TSS1500
cg24406619	0.000116291	3.10988e-05	0.000190152	0.813305	1960	0.774529	0.0352417	1	53611984
cg18637901	0.000117515	3.14421e-05	0.000191424	0.813305	1960	0.639386	0.0435085	4	3247372		N_Shelf
cg00466425	0.000115801	3.10582e-05	0.000198156	0.813305	1960	0.778605	0.0421641	6	30856491	DDR1
cg20070985	9.97833e-05	2.67845e-05	0.000201035	0.813305	1960	0.858955	0.0291455	2	238483093	RAB17		3'UTR
cg12304937	-0.000227707	6.11367e-05	0.000201332	0.813305	1960	0.544709	0.073525	7	680013	PRKAR1B
cg22948808	-0.000119276	3.2029e-05	0.000202081	0.813305	1960	0.404857	0.0584697	11	46360763	DGKZ		Body
cg04981315	8.68432e-05	2.33481e-05	0.00020642	0.813305	1960	0.843177	0.0242126	1	110768719	KCNC4
cg27028800	-0.000114248	3.07434e-05	0.000208124	0.813305	1960	0.876538	0.0374711	14	103411330	CDC42BPB		Body
cg17936145	-0.000106528	2.87433e-05	0.000216285	0.813305	1960	0.90496	0.0346084	10	91067374	IFIT2		3'UTR
cg22935317	8.18082e-05	2.20756e-05	0.000217099	0.813305	1960	0.853356	0.0372216	14	23447078	JUB
cg24693695	8.87305e-05	2.39425e-05	0.000217932	0.813305	1960	0.0225784	0.0172325	5	130971504	RAPGEF6
cg25259697	0.000183924	4.96422e-05	0.000219296	0.813305	1960	0.61277	0.0601692	7	1989360	MAD1L1
cg23825688	-1.91463e-05	5.17116e-06	0.000219421	0.813305	1960	0.00440369	0.00474915	17	47074673	IGF2BP1
cg06521653	0.000249671	6.74234e-05	0.000221411	0.813305	1960	0.46694	0.0782659	16	85845811		Island
cg23650801	0.000108477	2.93213e-05	0.000222736	0.813305	1960	0.120405	0.0297849	2	176943753		N_Shore
cg00117914	-7.58783e-05	2.0509e-05	0.000223114	0.813305	1960	0.93556	0.0248308	22	50479197	TTLL8		Body
cg15476227	0.000123649	3.34463e-05	0.00022435	0.813305	1960	0.649357	0.0278321	19	1958034	CSNK1G2	Island	5'UTR
cg14594044	0.000142419	3.85924e-05	0.000230242	0.813305	1960	0.580095	0.0713588	4	6914621	TBC1D14

## Sheet: Table S9
Table S15: Non-Significant CpG sites associated with DBP from repeated methylation measurements.
probeID	BETA	SE	P_VAL	adj_p	N_samp	mean	SD	CHR	MAPINFO	UCSC_RefGene_Name	Relation_to_UCSC_CpG_Island	UCSC_RefGene_Group
cg13906045	0.000101433	2.29817e-05	1.08574e-05	0.991227	1960	0.0185006	0.00932638	3	14166433	CHCHD4
cg13143529	-0.000306532	7.05087e-05	1.46014e-05	0.991227	1960	0.0552738	0.0283833	13	28492971	PDX1	N_Shore	TSS1500
cg04981315	0.00018171	4.18724e-05	1.51708e-05	0.991227	1960	0.843177	0.0242126	1	110768719	KCNC4
cg03773862	-0.000325408	7.52508e-05	1.60843e-05	0.991227	1960	0.838048	0.0375003	7	37123550	ELMO1		Body
cg10197546	-0.000133049	3.13456e-05	2.31025e-05	0.991227	1960	0.0483074	0.0140542	8	28347928	FBXO16	N_Shelf	TSS200
cg14559176	0.000234291	5.52048e-05	2.3129e-05	0.991227	1960	0.693753	0.07828	9	138872899		N_Shore
cg25189873	0.000193277	4.56903e-05	2.44733e-05	0.991227	1960	0.801628	0.0410337	13	51915101	SERPINE3		TSS200
cg26874713	-0.000100832	2.41651e-05	3.14519e-05	0.991227	1960	0.982834	0.0114075	16	1338357
cg15730857	0.000340147	8.18598e-05	3.39069e-05	0.991227	1960	0.716266	0.068749	7	116592968	ST7OT4
cg15289427	-0.000260367	6.28825e-05	3.62005e-05	0.991227	1960	0.0678676	0.0292101	6	24911001	FAM65B	Island	5'UTR
cg05949181	-0.000230714	5.58348e-05	3.77212e-05	0.991227	1960	0.794556	0.0604531	22	39154591		S_Shelf
cg16177701	0.000308512	7.51953e-05	4.25193e-05	0.991227	1960	0.904508	0.0373815	15	30197109
cg17533847	-0.000129047	3.14966e-05	4.39477e-05	0.991227	1960	0.0535086	0.0129623	17	77812622	CBX4	N_Shore	Body
cg02412616	0.000289391	7.06802e-05	4.42029e-05	0.991227	1960	0.791615	0.0495378	22	46422752		N_Shore
cg18877667	0.000340581	8.35752e-05	4.80273e-05	0.991227	1960	0.64913	0.0574442	17	48051089	DLX4
cg14591123	-0.00023608	5.80456e-05	4.97437e-05	0.991227	1960	0.136933	0.0445541	3	38040395	VILL	Island	Body
cg21242002	0.000252059	6.21046e-05	5.13251e-05	0.991227	1960	0.703026	0.0657712	4	3265080	C4orf44		Body
cg00684171	0.000314096	7.76936e-05	5.49929e-05	0.991227	1958	0.882977	0.0420033	17	123575	RPH3AL	S_Shore	Body
cg21937169	-0.000266001	6.59085e-05	5.69245e-05	0.991227	1960	0.0720131	0.0265499	7	65541137	ASL
cg07243548	0.000392484	9.72899e-05	5.71352e-05	0.991227	1960	0.779422	0.0538003	1	108231160	VAV3
cg05047908	0.000210378	5.22288e-05	5.86648e-05	0.991227	1960	0.767924	0.0424504	7	157084809
cg04889043	-0.000237483	5.92584e-05	6.39995e-05	0.991227	1960	0.822587	0.047073	10	93882845	CPEB3		Body
cg20460227	-0.000351662	8.7874e-05	6.52867e-05	0.991227	1960	0.486271	0.0690185	2	120452632
cg26788812	0.000224004	5.60462e-05	6.66139e-05	0.991227	1960	0.800845	0.0442941	1	3438863	MEGF6	S_Shelf	Body
cg02239021	-9.6111e-05	2.40656e-05	6.74737e-05	0.991227	1960	0.0517147	0.0117192	1	54665433	CYB5RL
cg13679691	0.000295677	7.43258e-05	7.25038e-05	0.991227	1960	0.143243	0.0361132	22	50608033	PANX2
cg24733475	-0.000232126	5.84287e-05	7.3692e-05	0.991227	1960	0.901746	0.0368267	14	64694047	ESR2
cg25614364	-0.000247536	6.25789e-05	7.94867e-05	0.991227	1960	0.840518	0.0394913	4	129747274	PHF17
cg05761734	0.000264401	6.69735e-05	8.23505e-05	0.991227	1957	0.906643	0.027332	11	128623456	FLI1
cg06909547	0.000160519	4.08968e-05	9.0426e-05	0.991227	1960	0.913155	0.0279433	19	1226966	STK11	Island	3'UTR
ch.9.16291106F	8.87432e-05	2.26765e-05	9.41262e-05	0.991227	1960	0.0280821	0.0101665	9	16301106
cg02714932	-0.000402909	0.000102998	9.50029e-05	0.991227	1916	0.90372	0.0495909	12	48287192	VDR
cg22948808	-0.000224628	5.76816e-05	0.000102105	0.991227	1960	0.404857	0.0584697	11	46360763	DGKZ		Body
cg00656881	0.000215808	5.54929e-05	0.000104617	0.991227	1960	0.782874	0.0268309	1	2138757	C1orf86	S_Shore	5'UTR
cg02340615	0.000231943	5.97807e-05	0.000108836	0.991227	1960	0.902324	0.0349273	12	104617058	TXNRD1		Body
cg00237475	-0.000319627	8.26093e-05	0.000112942	0.991227	1960	0.322322	0.0703547	15	68118521	LBXCOR1	Island	Body
cg10490206	-0.000240757	6.22791e-05	0.000114849	0.991227	1960	0.121003	0.0275386	19	17798846	UNC13A	Island	Body
cg26263239	0.000264466	6.85059e-05	0.000116877	0.991227	1960	0.69599	0.0448889	6	170564839	LOC154449	N_Shore	Body
cg25251621	0.000148446	3.84703e-05	0.000118479	0.991227	1960	0.901584	0.0289312	5	179563738	RASGEF1C	Island	Body
cg02726291	-0.000252593	6.55941e-05	0.000121718	0.991227	1960	0.370171	0.0649986	3	128779596	GP9		TSS200
cg27109971	-0.000104806	2.72212e-05	0.000121876	0.991227	1960	0.0413142	0.0110192	18	267637	THOC1	N_Shore	Body
cg15298791	0.000150501	3.90829e-05	0.000122457	0.991227	1960	0.942073	0.0222246	10	29827523	SVIL
cg19857151	-0.000235853	6.14301e-05	0.000127309	0.991227	1957	0.904136	0.0373488	1	235985454	LYST		Body
cg15549973	-0.000285849	7.45416e-05	0.00012983	0.991227	1960	0.296395	0.0600398	1	159823687	C1orf204	N_Shore	Body
cg08088161	-0.00031734	8.30504e-05	0.000137071	0.991227	1960	0.296202	0.0485191	19	55791950	HSPBP1
cg00609097	-0.000100721	2.63878e-05	0.000139344	0.991227	1960	0.0331779	0.0134754	1	45956974	TESK2	S_Shore	TSS200
cg09769218	0.000269068	7.06329e-05	0.000143646	0.991227	1960	0.716794	0.0447556	1	1961075	GABRD	Island	Body
cg22243844	-0.0001003	2.6346e-05	0.000146027	0.991227	1960	0.0365515	0.0125628	20	18488366	SEC23B
cg26390541	0.000353751	9.32755e-05	0.000154669	0.991227	1950	0.85353	0.0400845	13	44763243
cg14514120	-0.000224403	5.92069e-05	0.000155906	0.991227	1960	0.809923	0.0487155	12	64801624	XPOT	S_Shelf	5'UTR
cg05044778	0.000200278	5.29325e-05	0.000159466	0.991227	1960	0.679004	0.0478377	3	126735725	PLXNA1	N_Shore	Body
cg09269619	0.000272953	7.2481e-05	0.000170941	0.991227	1960	0.734644	0.0391843	4	713179	PCGF3	N_Shore	5'UTR
cg13195520	0.000404924	0.000107587	0.000173554	0.991227	1913	0.832219	0.0501212	17	60813227	2010-03-01
cg11382589	0.000422139	0.000112134	0.000174001	0.991227	1960	0.700498	0.0882472	17	22052191		Island
cg04037372	8.99051e-05	2.39731e-05	0.000183005	0.991227	1960	0.972387	0.00963652	11	485437	PTDSS2	Island	Body
cg22093158	-0.000180004	4.80104e-05	0.000183777	0.991227	1960	0.0553752	0.0202449	11	59383768	OSBP	S_Shore	TSS200
cg21468681	-9.07246e-05	2.42217e-05	0.00018522	0.991227	1960	0.0473988	0.0141751	6	84937459	KIAA1009	Island	TSS200
cg23901212	0.000222666	5.94688e-05	0.000186478	0.991227	1960	0.755106	0.0485345	2	228632807
cg06830441	4.85753e-05	1.30259e-05	0.000197642	0.991227	1960	0.985781	0.00564639	7	2959121	CARD11		Body
cg22287624	-0.000216664	5.81563e-05	0.000201806	0.991227	1960	0.0314347	0.0270867	8	65711416	CYP7B1	Island	TSS200
cg21422622	0.000168278	4.51739e-05	0.00020216	0.991227	1960	0.0869429	0.0221725	22	40766525	SGSM3	Island	TSS200
cg27516100	0.000233545	6.27765e-05	0.000204788	0.991227	1960	0.509404	0.0616356	6	30624520	DHX16
cg13151196	0.000161728	4.35085e-05	0.000207863	0.991227	1960	0.0395616	0.0174767	8	67578643	VCPIP1	N_Shore	1stExon
cg10433910	0.000149711	4.02891e-05	0.000209406	0.991227	1960	0.0610555	0.0168891	8	145137259	GPAA1	Island	TSS1500
cg08120951	-0.000485617	0.000130687	0.000209548	0.991227	1956	0.863462	0.0802009	16	88734359	MGC23284
cg14193097	0.000148655	4.00915e-05	0.000214955	0.991227	1960	0.909924	0.0293153	9	116150138	ALAD		3'UTR
cg09341423	-0.000155252	4.18542e-05	0.000215049	0.991227	1959	0.0410665	0.0166795	14	78083459	SPTLC2	S_Shore	TSS1500
cg25245192	0.000179023	4.82821e-05	0.00021515	0.991227	1960	0.726235	0.0510282	17	72310904	DNAI2		3'UTR
cg25702480	0.000281164	7.58572e-05	0.000217066	0.991227	1960	0.869896	0.0485358	12	28731535
cg16998906	0.000178635	4.82148e-05	0.000218405	0.991227	1960	0.882076	0.0236246	11	68853398	TPCN2	S_Shelf	Body
cg18666748	0.000163251	4.41026e-05	0.000221385	0.991227	1960	0.875823	0.0384455	19	733352	PALM
cg01259126	0.000205897	5.56734e-05	0.00022318	0.991227	1960	0.687682	0.0370131	22	29705157	GAS2L1
cg10564013	0.000192944	5.21969e-05	0.000225257	0.991227	1960	0.854668	0.0330927	2	242611443	ATG4B
cg27493772	0.000174799	4.75251e-05	0.000241663	0.991227	1960	0.809327	0.0481891	13	111220321
cg19286672	0.000182914	4.97814e-05	0.000245483	0.991227	1960	0.722102	0.0494492	17	48242743	SGCA
cg16215705	0.000400271	0.000109182	0.000253951	0.991227	1960	0.822111	0.0648527	4	7846669	AFAP1
cg18167349	-9.26406e-05	2.5402e-05	0.000273871	0.991227	1960	0.0299136	0.0100732	12	51664410	SMAGP
cg02273797	-0.000197481	5.43384e-05	0.000286632	0.991227	1960	0.192901	0.0369076	1	33191153
cg07966372	-0.000123901	3.41301e-05	0.00029056	0.991227	1960	0.971614	0.0145968	13	114878078	RASA3	N_Shore	Body
cg00357551	-0.000386554	0.000106533	0.000292792	0.991227	1960	0.466068	0.0809162	5	169407472	FAM196B
cg20033940	-0.000253575	6.99004e-05	0.000293712	0.991227	1960	0.10648	0.0358628	14	101013174	BEGAIN
cg04317765	0.000270774	7.47782e-05	0.00030129	0.991227	1960	0.827477	0.042933	14	72219158
cg21858614	-0.000137616	3.80336e-05	0.000306027	0.991227	1960	0.0523439	0.0423136	17	8907340		Island
cg11211259	-0.000210035	5.8069e-05	0.0003068	0.991227	1960	0.192239	0.0383038	1	155178215	MTX1
cg00987379	-0.000145758	4.03422e-05	0.000311126	0.991227	1960	0.0770244	0.022462	8	28244386	ZNF395	S_Shore	TSS1500
cg19524238	0.000287829	7.96284e-05	0.00031158	0.991227	1960	0.910117	0.0532729	7	2802976	GNA12	S_Shore	Body
cg23934075	-0.000303005	8.38535e-05	0.000311922	0.991227	1960	0.0829269	0.0485032	6	29933697
cg02263479	7.77674e-05	2.1542e-05	0.000313932	0.991227	1960	0.00541214	0.00853108	16	2097837	NTHL1
cg00830813	0.000137489	3.8089e-05	0.000315781	0.991227	1960	0.894548	0.0167691	7	984874	ADAP1	N_Shore	Body
cg01148073	0.000215569	5.97425e-05	0.000316	0.991227	1960	0.749887	0.0589788	16	82126267	HSD17B2		Body
cg10191005	0.000200721	5.56999e-05	0.000322348	0.991227	1960	0.677302	0.0589927	14	102022947	DIO3OS	N_Shelf	TSS1500
cg14397775	9.70764e-05	2.69407e-05	0.000323951	0.991227	1960	0.0164501	0.0109899	11	65729156	SART1		TSS200
cg01968657	-0.000396797	0.000110161	0.000324192	0.991227	1960	0.151469	0.0517004	1	237207256	RYR2	S_Shore	Body
cg03181899	-0.000111745	3.10147e-05	0.000324303	0.991227	1960	0.0285322	0.0168134	4	186456837	PDLIM3
cg04697262	-0.000215042	5.98471e-05	0.000335741	0.991227	1960	0.14018	0.028692	10	130338886		Island
cg22465238	-8.7602e-05	2.44071e-05	0.000341173	0.991227	1960	0.0434311	0.0100134	3	183966982	ALG3
cg02078558	0.000578269	0.000161309	0.000345802	0.991227	1936	0.686732	0.0755882	2	179058157	OSBPL6	N_Shore	TSS1500
cg01138921	0.000204943	5.71578e-05	0.000345896	0.991227	1960	0.786291	0.0404469	3	140785473	SPSB4	Island	Body
cg12360424	-0.000147682	4.12713e-05	0.000355294	0.991227	1960	0.0702435	0.0184781	4	54568961
cg08383930	0.000167229	4.6834e-05	0.00036474	0.991227	1960	0.859024	0.0512044	2	206787971		N_Shelf

[truncated: 7 more sheets: Table S10, Table S11, Table S12, Table S13, Table S14, Table S15, Table S16]
